# Supplementary material for: Genomic clines across the species boundary between a hybrid pine and its progenitor in the eastern Tibetan Plateau
Source: Plant Commun. 2023 Mar 11;4(4):100574. doi: 10.1016/j.xplc.2023.100574 (PMC10363505; doi:10.1016/j.xplc.2023.100574)
Supplement: Document S2. Supplemental Tables 3, 4, and 5 [file mmc2.xlsx]

## Sheet: Table S3
Table S3 The 1,941 outlier loci detected by Bayesian estimation of genomic clines (BGC) and and 384 outlier loci detected by redundancy analyses (RDAs) along with their annotations. The 102 loci detected by both BGC and RDA methods are indicated in bold.
CHROM	POS	Outlier names		BGC Results			RDA Results		SNPEFF Annotation Results				eggnog-Mapper Annotation Results
			Outlier Type	alpha	beta	outlier type	most relevant environmental factor	correlation	REF	ALT	ANN[*].EFFECT	ANN[*].FEATUREID	seed_eggNOG_ortholog	seed_ortholog_evalue	seed_ortholog_score	best_tax_level	Preferred_name	GOs	EC	KEGG_ko	KEGG_Pathway	KEGG_Module	KEGG_Reaction	KEGG_rclass	BRITE	KEGG_TC	CAZy	eggNOG free text desc.
C31986602	11785	C31986602_11785	BGC and RDA outlier	0.57683	0.294471	positive alpha	bio1	0.833233	G	T	intron_variant	PITA_000092234-RA	38727.Pavir.Db01814.1.p	7.8e-10	70.5	Poales	-	GO:0003674,GO:0005488,GO:0048037,GO:0051536,GO:0051540	-	-	-	-	-	-	-	-	-	Regulates membrane-cell wall junctions and localized cell wall deposition. Required for establishment of the Casparian strip membrane domain (CSD) and the subsequent formation of Casparian strips, a cell wall modification of the root endodermis that determines an apoplastic barrier between the intraorganismal apoplasm and the extraorganismal apoplasm and prevents lateral diffusion (By similarity)
C32468590	23597	C32468590_23597	BGC and RDA outlier	0.843816	-0.0116238	positive alpha	bio15	0.797651	C	T	intergenic_region	.	.	.	.	.	.	.	.	.	.	.	.	.	.	-	.	-
C32521482	31184	C32521482_31184	BGC and RDA outlier	-0.0212036	0.669498	positive beta	bio1	0.930719	T	A	intron_variant	PITA_000057277-RA	4432.XP_010275129.1	6.5e-135	487.6	Streptophyta	-	-	-	-	-	-	-	-	-	-	-	isoform X1
C32548564	60708	C32548564_60708	BGC and RDA outlier	0.050126	0.742345	positive beta	bio1	0.819688	A	C	missense_variant	PITA_000046930-RA	4432.XP_010241117.1	4.5e-75	288.5	Streptophyta	-	-	-	ko:K19514	ko04614,map04614	-	-	-	ko00000,ko00001	-	-	Type 1 membrane protein
scaffold130191.2	68647	scaffold130191.2_68647	BGC and RDA outlier	0.0304737	0.778633	positive beta	bio1	0.890961	C	T	missense_variant	PITA_000037033-RA	4432.XP_010270447.1	2.8e-96	359.8	Streptophyta	-	GO:0000959,GO:0003674,GO:0003676,GO:0003723,GO:0003824,GO:0004518,GO:0004519,GO:0005488,GO:0005575,GO:0005622,GO:0005623,GO:0005737,GO:0005739,GO:0006139,GO:0006725,GO:0006807,GO:0007154,GO:0007165,GO:0008150,GO:0008152,GO:0009451,GO:0009743,GO:0009756,GO:0009987,GO:0010033,GO:0010182,GO:0016070,GO:0016071,GO:0016556,GO:0016787,GO:0016788,GO:0023052,GO:0034641,GO:0042221,GO:0043170,GO:0043226,GO:…	-	-	-	-	-	-	-	-	-	Pentatricopeptide repeat-containing protein
scaffold130191.2	68663	scaffold130191.2_68663	BGC and RDA outlier	0.0308945	0.775642	positive beta	bio1	0.910974	A	G	synonymous_variant	PITA_000037033-RA	4432.XP_010270447.1	2.8e-96	359.8	Streptophyta	-	GO:0000959,GO:0003674,GO:0003676,GO:0003723,GO:0003824,GO:0004518,GO:0004519,GO:0005488,GO:0005575,GO:0005622,GO:0005623,GO:0005737,GO:0005739,GO:0006139,GO:0006725,GO:0006807,GO:0007154,GO:0007165,GO:0008150,GO:0008152,GO:0009451,GO:0009743,GO:0009756,GO:0009987,GO:0010033,GO:0010182,GO:0016070,GO:0016071,GO:0016556,GO:0016787,GO:0016788,GO:0023052,GO:0034641,GO:0042221,GO:0043170,GO:0043226,GO:…	-	-	-	-	-	-	-	-	-	Pentatricopeptide repeat-containing protein
scaffold133083	37660	scaffold133083_37660	BGC and RDA outlier	-0.976363	-0.101396	negetive alpha	wet	0.781686	C	G	synonymous_variant,upstream_gene_variant	PITA_000065605-RA,PITA_000065604-RA	.	.	.	.	.	.	.	.	.	.	.	.	.	-	.	inactive receptor kinase At1g27190
scaffold136618	51808	scaffold136618_51808	BGC and RDA outlier	0.315877	0.301128	positive alpha	bio1	0.935938	C	A	intergenic_region	.	.	.	.	.	.	.	.	.	.	.	.	.	.	-	.	-
scaffold137724	2808	scaffold137724_2808	BGC and RDA outlier	0.0339064	0.747296	positive beta	bio1	0.912254	T	C	intergenic_region	.	.	.	.	.	.	.	.	.	.	.	.	.	.	-	.	-
scaffold144642	68778	scaffold144642_68778	BGC and RDA outlier	-0.363989	0.312079	negetive alpha	bio1	0.935317	G	C	missense_variant	PITA_000031041-RA	4432.XP_010268924.1	2.8e-27	129.4	Streptophyta	-	GO:0003674,GO:0003700,GO:0006355,GO:0008150,GO:0009889,GO:0010468,GO:0010556,GO:0019219,GO:0019222,GO:0031323,GO:0031326,GO:0050789,GO:0050794,GO:0051171,GO:0051252,GO:0060255,GO:0065007,GO:0080090,GO:0140110,GO:1903506,GO:2000112,GO:2001141	-	-	-	-	-	-	-	-	-	Zinc finger protein
scaffold163792.2	10014	scaffold163792.2_10014	BGC and RDA outlier	-0.883701	-0.0506061	negetive alpha	wet	0.75558	C	T	intergenic_region	.	.	.	.	.	.	.	.	.	.	.	.	.	.	-	.	-
scaffold163792.2	10028	scaffold163792.2_10028	BGC and RDA outlier	-0.9056	-0.0636375	negetive alpha	wet	0.750228	T	C	intergenic_region	.	.	.	.	.	.	.	.	.	.	.	.	.	.	-	.	-
scaffold163792.2	10076	scaffold163792.2_10076	BGC and RDA outlier	-0.966248	-0.0879187	negetive alpha	wet	0.744358	C	T	intergenic_region	.	.	.	.	.	.	.	.	.	.	.	.	.	.	-	.	-
scaffold165922	114751	scaffold165922_114751	BGC and RDA outlier	-0.924906	-0.0343761	negetive alpha	wet	0.832543	T	C	3_prime_UTR_variant	PITA_000021926-RA	3218.PP1S307_64V6.1	2.9e-40	171	Streptophyta	LUT1	GO:0003674,GO:0003824,GO:0004497,GO:0005575,GO:0005622,GO:0005623,GO:0005737,GO:0006629,GO:0006720,GO:0006721,GO:0008150,GO:0008152,GO:0008299,GO:0008610,GO:0009058,GO:0009507,GO:0009526,GO:0009536,GO:0009941,GO:0009974,GO:0009987,GO:0016108,GO:0016109,GO:0016114,GO:0016116,GO:0016117,GO:0016491,GO:0016705,GO:0031967,GO:0031975,GO:0042440,GO:0043226,GO:0043227,GO:0043229,GO:0043231,GO:0044237,GO:…	1.14.99.45	ko:K09837	ko00906,ko01100,ko01110,map00906,map01100,map01110	-	R07531,R07850	RC01963	ko00000,ko00001,ko00199,ko01000	-	-	Belongs to the cytochrome P450 family
scaffold173061	32016	scaffold173061_32016	BGC and RDA outlier	0.146133	0.699626	positive beta	bio1	0.7973	A	G	intergenic_region	.	.	.	.	.	.	.	.	.	.	.	.	.	.	-	.	-
scaffold213873.1	19152	scaffold213873.1_19152	BGC and RDA outlier	-1.27304	-0.325993	negetive alpha	bio15	0.526142	G	C	intergenic_region	.	.	.	.	.	.	.	.	.	.	.	.	.	.	-	.	-
scaffold240640.1	31441	scaffold240640.1_31441	BGC and RDA outlier	-1.10443	-0.177611	negetive alpha	wet	0.890391	G	T	intergenic_region	.	.	.	.	.	.	.	.	.	.	.	.	.	.	-	.	-
scaffold279971	116271	scaffold279971_116271	BGC and RDA outlier	0.750363	0.376767	positive alpha	bio1	0.887635	C	T	intron_variant	PITA_000026656-RA	-	-	-	-	-	-	-	-	-	-	-	-	-	-	-	-
scaffold279971	116304	scaffold279971_116304	BGC and RDA outlier	0.65849	0.419635	positive alpha	bio1	0.909568	T	C	intron_variant	PITA_000026656-RA	-	-	-	-	-	-	-	-	-	-	-	-	-	-	-	-
scaffold30088	20708	scaffold30088_20708	BGC and RDA outlier	-0.793941	0.131226	negetive alpha	bio1	0.882258	T	C	missense_variant	PITA_000058364-RA	4113.PGSC0003DMT400013074	2e-44	186.8	asterids	-	-	-	-	-	-	-	-	-	-	-	helix loop helix domain
scaffold30088	20726	scaffold30088_20726	BGC and RDA outlier	-0.707362	0.211704	negetive alpha	bio1	0.875076	G	A	missense_variant	PITA_000058364-RA	4113.PGSC0003DMT400013074	2e-44	186.8	asterids	-	-	-	-	-	-	-	-	-	-	-	helix loop helix domain
scaffold30088	20728	scaffold30088_20728	BGC and RDA outlier	-0.704594	0.193839	negetive alpha	bio1	0.875076	T	C	synonymous_variant	PITA_000058364-RA	4113.PGSC0003DMT400013074	2e-44	186.8	asterids	-	-	-	-	-	-	-	-	-	-	-	helix loop helix domain
scaffold30088	20768	scaffold30088_20768	BGC and RDA outlier	-0.6632	0.156681	negetive alpha	bio1	0.842613	C	A	missense_variant	PITA_000058364-RA	4113.PGSC0003DMT400013074	2e-44	186.8	asterids	-	-	-	-	-	-	-	-	-	-	-	helix loop helix domain
scaffold31834	79713	scaffold31834_79713	BGC and RDA outlier	-0.786812	0.0603103	negetive alpha	wet	0.931112	C	T	intron_variant	PITA_000023051-RA	4098.XP_009617194.1	3.6e-41	176	asterids	-	GO:0003674,GO:0003824,GO:0005575,GO:0005622,GO:0005623,GO:0005737,GO:0005739,GO:0005740,GO:0005743,GO:0006996,GO:0007005,GO:0008150,GO:0009987,GO:0016020,GO:0016043,GO:0016462,GO:0016787,GO:0016817,GO:0016818,GO:0016887,GO:0017004,GO:0017062,GO:0017111,GO:0019866,GO:0022607,GO:0031090,GO:0031966,GO:0031967,GO:0031975,GO:0033108,GO:0034551,GO:0034622,GO:0042623,GO:0043226,GO:0043227,GO:0043229,GO:…	-	ko:K08900	-	-	-	-	ko00000,ko03029	-	-	Domain associated at C-terminal with AAA
scaffold462978	96938	scaffold462978_96938	BGC and RDA outlier	0.444238	0.336216	positive alpha	bio1	0.740566	T	C	synonymous_variant	PITA_000045788-RA	4432.XP_010250095.1	8.3e-95	354	Streptophyta	PRPL3	GO:0005575,GO:0005622,GO:0005623,GO:0005737,GO:0009507,GO:0009526,GO:0009532,GO:0009536,GO:0009570,GO:0009941,GO:0016020,GO:0031967,GO:0031975,GO:0043226,GO:0043227,GO:0043229,GO:0043231,GO:0044422,GO:0044424,GO:0044434,GO:0044435,GO:0044444,GO:0044446,GO:0044464	-	ko:K02906	ko03010,map03010	M00178,M00179	-	-	br01610,ko00000,ko00001,ko00002,ko03011	-	-	Belongs to the universal ribosomal protein uL3 family
scaffold486029	138918	scaffold486029_138918	BGC and RDA outlier	-0.777401	0.0999065	negetive alpha	bio1	0.842221	A	T	intron_variant	PITA_000031636-RA	13333.ERN01567	1.4e-164	585.9	Streptophyta	-	GO:0003674,GO:0003824,GO:0004672,GO:0005575,GO:0005622,GO:0005623,GO:0005737,GO:0006464,GO:0006468,GO:0006793,GO:0006796,GO:0006807,GO:0007154,GO:0007165,GO:0008150,GO:0008152,GO:0009987,GO:0016301,GO:0016310,GO:0016740,GO:0016772,GO:0016773,GO:0019538,GO:0023052,GO:0035556,GO:0036211,GO:0043170,GO:0043412,GO:0044237,GO:0044238,GO:0044260,GO:0044267,GO:0044424,GO:0044464,GO:0050789,GO:0050794,GO:…	-	-	-	-	-	-	-	-	-	serine threonine-protein kinase
scaffold500513	498297	scaffold500513_498297	BGC and RDA outlier	-0.996036	-0.0524636	negetive alpha	bio15	0.720634	C	T	missense_variant	PITA_000011208-RA	29730.Gorai.004G217200.1	1.6e-109	403.7	Streptophyta	-	-	3.1.3.36	ko:K01099	ko00562,ko01100,ko04070,map00562,map01100,map04070	-	R04404,R09827	RC00078	ko00000,ko00001,ko01000,ko04131	-	-	phosphatidylinositol dephosphorylation
scaffold502543	17917	scaffold502543_17917	BGC and RDA outlier	0.466722	0.154643	positive alpha	bio1	0.867341	T	C	downstream_gene_variant,intergenic_region	PITA_000038826-RA,CHR_START-PITA_000038826	13333.ERN18099	1.3e-111	410.6	Streptophyta	-	GO:0008150,GO:0009292,GO:0009294,GO:0009987,GO:0044764,GO:0051704	-	ko:K11721	-	-	-	-	ko00000,ko01001,ko03036	-	-	-
scaffold56949	24493	scaffold56949_24493	BGC and RDA outlier	0.133	0.576589	positive beta	bio1	0.957533	C	T	5_prime_UTR_variant	PITA_000038690-RA	28532.XP_010544130.1	8.6e-64	251.1	Brassicales	-	GO:0000003,GO:0000981,GO:0000988,GO:0000989,GO:0001067,GO:0001076,GO:0001134,GO:0001135,GO:0003006,GO:0003674,GO:0003676,GO:0003677,GO:0003700,GO:0005488,GO:0005575,GO:0005622,GO:0005623,GO:0005634,GO:0006355,GO:0006357,GO:0007275,GO:0008150,GO:0009719,GO:0009725,GO:0009733,GO:0009791,GO:0009888,GO:0009889,GO:0009987,GO:0010033,GO:0010087,GO:0010089,GO:0010119,GO:0010154,GO:0010214,GO:0010468,GO:…	-	ko:K09422	-	-	-	-	ko00000,ko03000	-	-	RNA polymerase II transcription regulator recruiting activity
scaffold56949	24494	scaffold56949_24494	BGC and RDA outlier	0.128919	0.567722	positive beta	bio1	0.957561	A	C	5_prime_UTR_variant	PITA_000038690-RA	28532.XP_010544130.1	8.6e-64	251.1	Brassicales	-	GO:0000003,GO:0000981,GO:0000988,GO:0000989,GO:0001067,GO:0001076,GO:0001134,GO:0001135,GO:0003006,GO:0003674,GO:0003676,GO:0003677,GO:0003700,GO:0005488,GO:0005575,GO:0005622,GO:0005623,GO:0005634,GO:0006355,GO:0006357,GO:0007275,GO:0008150,GO:0009719,GO:0009725,GO:0009733,GO:0009791,GO:0009888,GO:0009889,GO:0009987,GO:0010033,GO:0010087,GO:0010089,GO:0010119,GO:0010154,GO:0010214,GO:0010468,GO:…	-	ko:K09422	-	-	-	-	ko00000,ko03000	-	-	RNA polymerase II transcription regulator recruiting activity
scaffold573964.1	25031	scaffold573964.1_25031	BGC and RDA outlier	0.225163	0.67846	positive beta	bio1	0.939259	G	A	intergenic_region	.	.	.	.	.	.	.	.	.	.	.	.	.	.	-	.	-
scaffold573964.1	25032	scaffold573964.1_25032	BGC and RDA outlier	0.222037	0.670123	positive beta	bio1	0.942995	A	G	intergenic_region	.	.	.	.	.	.	.	.	.	.	.	.	.	.	-	.	-
scaffold624767.1	57897	scaffold624767.1_57897	BGC and RDA outlier	-0.181214	0.701041	positive beta	bio1	0.821283	G	T	intergenic_region	.	.	.	.	.	.	.	.	.	.	.	.	.	.	-	.	-
scaffold624767.1	57922	scaffold624767.1_57922	BGC and RDA outlier	-0.138242	0.706831	positive beta	bio1	0.833174	G	A	intergenic_region	.	.	.	.	.	.	.	.	.	.	.	.	.	.	-	.	-
scaffold624767.1	57955	scaffold624767.1_57955	BGC and RDA outlier	-0.109988	0.761465	positive beta	bio1	0.819005	G	A	intergenic_region	.	.	.	.	.	.	.	.	.	.	.	.	.	.	-	.	-
scaffold624767.1	57984	scaffold624767.1_57984	BGC and RDA outlier	-0.104456	0.755553	positive beta	bio1	0.824847	T	C	intergenic_region	.	.	.	.	.	.	.	.	.	.	.	.	.	.	-	.	-
scaffold645327	136661	scaffold645327_136661	BGC and RDA outlier	0.166567	0.748966	positive beta	bio1	0.845864	T	G	downstream_gene_variant,intergenic_region	PITA_000029509-RA,PITA_000029509-CHR_END	225117.XP_009358828.1	2.9e-55	222.6	fabids	-	-	-	ko:K11863	ko04141,map04141	-	-	-	ko00000,ko00001,ko01000,ko01002,ko04121	-	-	Ataxin-3 homolog
scaffold653363	26548	scaffold653363_26548	BGC and RDA outlier	0.0211556	0.782078	positive beta	bio1	0.783475	G	A	synonymous_variant	PITA_000049918-RA	3218.PP1S118_9V6.1	1.7e-55	224.2	Streptophyta	SPL8	GO:0000003,GO:0003006,GO:0003674,GO:0003676,GO:0003677,GO:0005488,GO:0005575,GO:0005622,GO:0005623,GO:0005634,GO:0007049,GO:0007275,GO:0008150,GO:0009553,GO:0009554,GO:0009555,GO:0009556,GO:0009791,GO:0009908,GO:0009987,GO:0019953,GO:0022402,GO:0022414,GO:0032501,GO:0032502,GO:0034293,GO:0043226,GO:0043227,GO:0043229,GO:0043231,GO:0043934,GO:0044424,GO:0044464,GO:0044703,GO:0048229,GO:0048236,GO:…	-	-	-	-	-	-	-	-	-	Squamosa promoter-binding-like protein
scaffold734286.2	75273	scaffold734286.2_75273	BGC and RDA outlier	-0.0998235	0.621822	positive beta	bio1	0.788234	T	G	synonymous_variant	PITAhm_001981-RA	42345.XP_008802826.1	0	1258	Liliopsida	-	-	-	-	-	-	-	-	-	-	-	Protein of unknown function (DUF1620)
scaffold734286.2	75301	scaffold734286.2_75301	BGC and RDA outlier	-0.0861203	0.619772	positive beta	bio1	0.787847	A	G	missense_variant	PITAhm_001981-RA	42345.XP_008802826.1	0	1258	Liliopsida	-	-	-	-	-	-	-	-	-	-	-	Protein of unknown function (DUF1620)
scaffold734286.2	75371	scaffold734286.2_75371	BGC and RDA outlier	-0.038641	0.681247	positive beta	bio1	0.785533	G	T	intron_variant	PITAhm_001981-RA	42345.XP_008802826.1	0	1258	Liliopsida	-	-	-	-	-	-	-	-	-	-	-	Protein of unknown function (DUF1620)
scaffold734286.2	75459	scaffold734286.2_75459	BGC and RDA outlier	-0.0245615	0.690056	positive beta	bio1	0.827208	C	T	intron_variant	PITAhm_001981-RA	42345.XP_008802826.1	0	1258	Liliopsida	-	-	-	-	-	-	-	-	-	-	-	Protein of unknown function (DUF1620)
scaffold734286.2	75474	scaffold734286.2_75474	BGC and RDA outlier	-0.0163151	0.703245	positive beta	bio1	0.830165	T	G	intron_variant	PITAhm_001981-RA	42345.XP_008802826.1	0	1258	Liliopsida	-	-	-	-	-	-	-	-	-	-	-	Protein of unknown function (DUF1620)
scaffold763183	15357	scaffold763183_15357	BGC and RDA outlier	-0.243494	0.654249	positive beta	bio1	0.927078	A	G	missense_variant	PITA_000057580-RA	4641.GSMUA_Achr2P03220_001	2.9e-205	721.5	Liliopsida	-	GO:0003674,GO:0003824,GO:0003866,GO:0005575,GO:0005622,GO:0005623,GO:0005737,GO:0006082,GO:0008150,GO:0008152,GO:0009058,GO:0009423,GO:0009507,GO:0009532,GO:0009536,GO:0009570,GO:0009987,GO:0016053,GO:0016740,GO:0016765,GO:0019752,GO:0043226,GO:0043227,GO:0043229,GO:0043231,GO:0043436,GO:0043648,GO:0043650,GO:0044237,GO:0044249,GO:0044281,GO:0044283,GO:0044422,GO:0044424,GO:0044434,GO:0044435,GO:…	2.5.1.19	ko:K00800	ko00400,ko01100,ko01110,ko01130,ko01230,map00400,map01100,map01110,map01130,map01230	M00022	R03460	RC00350	ko00000,ko00001,ko00002,ko01000	-	-	Belongs to the EPSP synthase family
scaffold885141.2	48067	scaffold885141.2_48067	BGC and RDA outlier	0.2169	0.636228	positive beta	bio1	0.914238	T	A	intergenic_region	.	.	.	.	.	.	.	.	.	.	.	.	.	.	-	.	-
scaffold885141.2	48126	scaffold885141.2_48126	BGC and RDA outlier	0.280269	0.719326	positive beta	bio1	0.91614	C	T	intergenic_region	.	.	.	.	.	.	.	.	.	.	.	.	.	.	-	.	-
scaffold890457	9840	scaffold890457_9840	BGC and RDA outlier	-0.924454	-0.0453433	negetive alpha	wet	0.757939	T	G	intergenic_region	.	.	.	.	.	.	.	.	.	.	.	.	.	.	-	.	-
scaffold903062	86343	scaffold903062_86343	BGC and RDA outlier	-1.03685	-0.0932716	negetive alpha	bio1	0.769841	G	C	intergenic_region	PITA_000054877-CHR_END	.	.	.	.	.	.	.	.	.	.	.	.	.	-	.	-
scaffold90911	20587	scaffold90911_20587	BGC and RDA outlier	-0.975115	-0.0998526	negetive alpha	bio1	0.651488	T	C	intergenic_region	.	.	.	.	.	.	.	.	.	.	.	.	.	.	-	.	-
tscaffold1654	162942	tscaffold1654_162942	BGC and RDA outlier	0.159692	0.748489	positive beta	bio1	0.814777	G	T	intergenic_region	PITA_000021339-CHR_END	.	.	.	.	.	.	.	.	.	.	.	.	.	-	.	-
tscaffold1654	163078	tscaffold1654_163078	BGC and RDA outlier	0.121112	0.746648	positive beta	bio1	0.865458	G	A	intergenic_region	PITA_000021339-CHR_END	.	.	.	.	.	.	.	.	.	.	.	.	.	-	.	-
tscaffold285	14450	tscaffold285_14450	BGC and RDA outlier	-0.937063	-0.18963	negetive alpha	wet	0.789528	G	A	intergenic_region	.	.	.	.	.	.	.	.	.	.	.	.	.	.	-	.	-
tscaffold285	14459	tscaffold285_14459	BGC and RDA outlier	-0.901007	-0.161785	negetive alpha	wet	0.793149	T	C	intergenic_region	.	.	.	.	.	.	.	.	.	.	.	.	.	.	-	.	-
tscaffold3033	455200	tscaffold3033_455200	BGC and RDA outlier	0.601058	-0.0292038	positive alpha	bio15	0.694859	G	A	5_prime_UTR_variant	PITA_000007015-RA	13333.ERN02402	5.4e-152	543.9	Streptophyta	GolS4	GO:0000271,GO:0003674,GO:0003824,GO:0005488,GO:0005536,GO:0005975,GO:0005976,GO:0005977,GO:0005978,GO:0005996,GO:0006012,GO:0006073,GO:0006091,GO:0006112,GO:0006950,GO:0006979,GO:0008150,GO:0008152,GO:0008194,GO:0008378,GO:0008466,GO:0009058,GO:0009059,GO:0009250,GO:0009987,GO:0015980,GO:0016051,GO:0016740,GO:0016757,GO:0016758,GO:0019318,GO:0030246,GO:0033692,GO:0034637,GO:0034645,GO:0035250,GO:…	2.4.1.123	ko:K18819	ko00052,map00052	-	R01192	RC00005,RC00049,RC02748	ko00000,ko00001,ko01000	-	GT8	Belongs to the glycosyltransferase 8 family
tscaffold3252	39559	tscaffold3252_39559	BGC and RDA outlier	0.2467	0.625852	positive beta	bio1	0.939555	A	G	3_prime_UTR_variant	PITA_000006916-RA	218851.Aquca_017_00266.1	3.3e-34	151.4	Streptophyta	-	GO:0000003,GO:0000266,GO:0001932,GO:0001934,GO:0003674,GO:0003824,GO:0004672,GO:0004674,GO:0006464,GO:0006468,GO:0006793,GO:0006796,GO:0006807,GO:0006810,GO:0006833,GO:0006950,GO:0006996,GO:0007005,GO:0007031,GO:0007154,GO:0008047,GO:0008150,GO:0008152,GO:0009267,GO:0009605,GO:0009856,GO:0009859,GO:0009875,GO:0009893,GO:0009987,GO:0009991,GO:0010562,GO:0010604,GO:0016043,GO:0016301,GO:0016310,GO:…	-	ko:K07200	ko04068,ko04152,ko04211,ko04213,ko04371,ko04530,ko04710,ko04714,ko04910,ko04920,ko04921,ko04922,ko04931,ko04932,ko05410,map04068,map04152,map04211,map04213,map04371,map04530,map04710,map04714,map04910,map04920,map04921,map04922,map04931,map04932,map05410	-	-	-	ko00000,ko00001	-	-	Sucrose nonfermenting 4-like protein
tscaffold3264	445559	tscaffold3264_445559	BGC and RDA outlier	-0.923165	-0.0947031	negetive alpha	wet	0.765834	G	A	intergenic_region	.	.	.	.	.	.	.	.	.	.	.	.	.	.	-	.	-
tscaffold3264	445612	tscaffold3264_445612	BGC and RDA outlier	-0.903553	-0.052493	negetive alpha	wet	0.751068	C	T	intergenic_region	.	.	.	.	.	.	.	.	.	.	.	.	.	.	-	.	-
tscaffold3518	282681	tscaffold3518_282681	BGC and RDA outlier	-0.00823298	0.697289	positive beta	bio1	0.839792	T	C	downstream_gene_variant,intergenic_region	PITAhm_002472-RA,PITAhm_002472-PITA_000019549	3218.PP1S301_22V6.1	4e-81	308.5	Streptophyta	-	-	-	-	-	-	-	-	-	-	-	Methyltransferase-like protein 13
tscaffold3942	148072	tscaffold3942_148072	BGC and RDA outlier	-0.222577	0.622687	positive beta	bio1	0.879628	C	A	intergenic_region	.	.	.	.	.	.	.	.	.	.	.	.	.	.	-	.	-
tscaffold403	610756	tscaffold403_610756	BGC and RDA outlier	0.706919	0.227165	positive alpha	bio15	0.749094	G	A	intergenic_region	CHR_START-PITA_000004924	.	.	.	.	.	.	.	.	.	.	.	.	.	-	.	-
tscaffold403	610767	tscaffold403_610767	BGC and RDA outlier	0.610402	0.211118	positive alpha	bio15	0.75135	A	C	intergenic_region	CHR_START-PITA_000004924	.	.	.	.	.	.	.	.	.	.	.	.	.	-	.	-
tscaffold403	610768	tscaffold403_610768	BGC and RDA outlier	0.609931	0.231916	positive alpha	bio15	0.765142	C	A	intergenic_region	CHR_START-PITA_000004924	.	.	.	.	.	.	.	.	.	.	.	.	.	-	.	-
tscaffold403	610860	tscaffold403_610860	BGC and RDA outlier	0.708327	0.211522	positive alpha	bio15	0.70227	G	A	intergenic_region	CHR_START-PITA_000004924	.	.	.	.	.	.	.	.	.	.	.	.	.	-	.	-
tscaffold403	610930	tscaffold403_610930	BGC and RDA outlier	0.746235	0.244671	positive alpha	bio15	0.72071	G	C	intergenic_region	CHR_START-PITA_000004924	.	.	.	.	.	.	.	.	.	.	.	.	.	-	.	-
tscaffold403	610956	tscaffold403_610956	BGC and RDA outlier	0.685367	0.311338	positive alpha	bio15	0.724942	C	T	intergenic_region	CHR_START-PITA_000004924	.	.	.	.	.	.	.	.	.	.	.	.	.	-	.	-
tscaffold403	611085	tscaffold403_611085	BGC and RDA outlier	0.667458	0.237436	positive alpha	bio15	0.7114	A	G	intergenic_region	CHR_START-PITA_000004924	.	.	.	.	.	.	.	.	.	.	.	.	.	-	.	-
tscaffold403	611147	tscaffold403_611147	BGC and RDA outlier	0.698232	0.198606	positive alpha	bio15	0.72972	A	G	intergenic_region	CHR_START-PITA_000004924	.	.	.	.	.	.	.	.	.	.	.	.	.	-	.	-
tscaffold403	611155	tscaffold403_611155	BGC and RDA outlier	0.667477	0.23705	positive alpha	bio15	0.717828	T	G	intergenic_region	CHR_START-PITA_000004924	.	.	.	.	.	.	.	.	.	.	.	.	.	-	.	-
tscaffold403	611168	tscaffold403_611168	BGC and RDA outlier	0.73996	0.19321	positive alpha	bio15	0.71767	C	G	intergenic_region	CHR_START-PITA_000004924	.	.	.	.	.	.	.	.	.	.	.	.	.	-	.	-
tscaffold4915	924903	tscaffold4915_924903	BGC and RDA outlier	-0.268051	0.770933	positive beta	bio1	0.915269	C	T	synonymous_variant	PITA_000005360-RA	4432.XP_010260194.1	1.6e-161	575.9	Streptophyta	-	GO:0000272,GO:0003674,GO:0003824,GO:0004553,GO:0004567,GO:0005975,GO:0005976,GO:0008150,GO:0008152,GO:0009056,GO:0009057,GO:0009987,GO:0010412,GO:0015923,GO:0016052,GO:0016787,GO:0016798,GO:0016985,GO:0016998,GO:0043170,GO:0044036,GO:0044237,GO:0044238,GO:0044247,GO:0044248,GO:0044260,GO:0044262,GO:0044264,GO:0044275,GO:0046355,GO:0071554,GO:0071704,GO:1901575	3.2.1.78	ko:K19355	ko00051,map00051	-	R01332	RC00467	ko00000,ko00001,ko01000	-	-	Belongs to the glycosyl hydrolase 5 (cellulase A) family
tscaffold5131	40745	tscaffold5131_40745	BGC and RDA outlier	-0.848093	-0.103081	negetive alpha	wet	0.692755	A	G	missense_variant	PITA_000027421-RA	4641.GSMUA_Achr2P20510_001	1.1e-167	597	Liliopsida	-	GO:0003674,GO:0003824,GO:0004601,GO:0005575,GO:0005618,GO:0005622,GO:0005623,GO:0005737,GO:0005773,GO:0005911,GO:0008150,GO:0008152,GO:0009505,GO:0009506,GO:0009636,GO:0009664,GO:0009987,GO:0016020,GO:0016043,GO:0016209,GO:0016491,GO:0016684,GO:0030054,GO:0030312,GO:0042221,GO:0043226,GO:0043227,GO:0043229,GO:0043231,GO:0044424,GO:0044444,GO:0044464,GO:0045229,GO:0050896,GO:0051716,GO:0055044,GO:…	1.11.1.7	ko:K00430	ko00940,ko01100,ko01110,map00940,map01100,map01110	-	R00602,R02596,R03919,R04007,R07443	RC00034	ko00000,ko00001,ko01000	-	-	Belongs to the peroxidase family. Classical plant (class III) peroxidase subfamily
tscaffold5281	6823	tscaffold5281_6823	BGC and RDA outlier	-0.93407	-0.0883823	negetive alpha	wet	0.887981	T	A	upstream_gene_variant,downstream_gene_variant,intergenic_region	PITA_000040481-RA,PITA_000040482-RA,PITA_000040481-PITA_000040482	.	.	.	.	.	.	.	.	.	.	.	.	.	-	.	PFAM Peptide N-acetyl-beta-D-glucosaminyl asparaginase amidase A
tscaffold593	1140073	tscaffold593_1140073	BGC and RDA outlier	-0.991576	-0.118564	negetive alpha	wet	0.912318	T	C	synonymous_variant	PITA_000003843-RA	88036.EFJ22294	4.9e-46	190.7	Streptophyta	XTP3A	-	3.6.1.12	ko:K16904	ko00240,ko01100,map00240,map01100	-	R01667,R01668	RC00002	ko00000,ko00001,ko01000	-	-	dCTP pyrophosphatase 1-like
tscaffold593	1140456	tscaffold593_1140456	BGC and RDA outlier	-0.960573	-0.0956539	negetive alpha	wet	0.820621	G	T	3_prime_UTR_variant	PITA_000003843-RA	88036.EFJ22294	4.9e-46	190.7	Streptophyta	XTP3A	-	3.6.1.12	ko:K16904	ko00240,ko01100,map00240,map01100	-	R01667,R01668	RC00002	ko00000,ko00001,ko01000	-	-	dCTP pyrophosphatase 1-like
tscaffold6021	296226	tscaffold6021_296226	BGC and RDA outlier	-0.416488	0.321049	negetive alpha	bio1	0.893304	T	G	intergenic_region	PITA_000005994-PITA_000005997	.	.	.	.	.	.	.	.	.	.	.	.	.	-	.	-
tscaffold6021	296236	tscaffold6021_296236	BGC and RDA outlier	-0.416311	0.305297	negetive alpha	bio1	0.894412	A	G	intergenic_region	PITA_000005994-PITA_000005997	.	.	.	.	.	.	.	.	.	.	.	.	.	-	.	-
tscaffold6021	296423	tscaffold6021_296423	BGC and RDA outlier	-0.428482	0.29941	negetive alpha	bio1	0.8863	C	G	intergenic_region	PITA_000005994-PITA_000005997	.	.	.	.	.	.	.	.	.	.	.	.	.	-	.	-
tscaffold6021	296473	tscaffold6021_296473	BGC and RDA outlier	-0.457173	0.302874	negetive alpha	bio1	0.883983	G	T	intergenic_region	PITA_000005994-PITA_000005997	.	.	.	.	.	.	.	.	.	.	.	.	.	-	.	-
tscaffold6686	176386	tscaffold6686_176386	BGC and RDA outlier	0.343246	0.69706	positive beta	bio1	0.927276	C	T	synonymous_variant	PITAhm_000631-RA	4432.XP_010274538.1	7e-232	812	Streptophyta	-	GO:0001101,GO:0003674,GO:0003676,GO:0003723,GO:0003729,GO:0005488,GO:0005575,GO:0005622,GO:0005623,GO:0005634,GO:0005737,GO:0005829,GO:0008150,GO:0009605,GO:0009607,GO:0009615,GO:0009719,GO:0009725,GO:0009737,GO:0010033,GO:0033993,GO:0042221,GO:0043207,GO:0043226,GO:0043227,GO:0043229,GO:0043231,GO:0044424,GO:0044444,GO:0044464,GO:0050896,GO:0051704,GO:0051707,GO:0097159,GO:0097305,GO:1901363,GO:…	-	ko:K03260	ko03013,ko05416,map03013,map05416	M00428	-	-	ko00000,ko00001,ko00002,ko03012,ko03019	-	-	eukaryotic translation initiation factor
tscaffold6686	176399	tscaffold6686_176399	BGC and RDA outlier	0.373172	0.642325	positive alpha and positive beta	bio1	0.927133	C	A	missense_variant	PITAhm_000631-RA	4432.XP_010274538.1	7e-232	812	Streptophyta	-	GO:0001101,GO:0003674,GO:0003676,GO:0003723,GO:0003729,GO:0005488,GO:0005575,GO:0005622,GO:0005623,GO:0005634,GO:0005737,GO:0005829,GO:0008150,GO:0009605,GO:0009607,GO:0009615,GO:0009719,GO:0009725,GO:0009737,GO:0010033,GO:0033993,GO:0042221,GO:0043207,GO:0043226,GO:0043227,GO:0043229,GO:0043231,GO:0044424,GO:0044444,GO:0044464,GO:0050896,GO:0051704,GO:0051707,GO:0097159,GO:0097305,GO:1901363,GO:…	-	ko:K03260	ko03013,ko05416,map03013,map05416	M00428	-	-	ko00000,ko00001,ko00002,ko03012,ko03019	-	-	eukaryotic translation initiation factor
tscaffold6686	176404	tscaffold6686_176404	BGC and RDA outlier	0.385881	0.618287	positive alpha and positive beta	bio1	0.92088	A	G	synonymous_variant	PITAhm_000631-RA	4432.XP_010274538.1	7e-232	812	Streptophyta	-	GO:0001101,GO:0003674,GO:0003676,GO:0003723,GO:0003729,GO:0005488,GO:0005575,GO:0005622,GO:0005623,GO:0005634,GO:0005737,GO:0005829,GO:0008150,GO:0009605,GO:0009607,GO:0009615,GO:0009719,GO:0009725,GO:0009737,GO:0010033,GO:0033993,GO:0042221,GO:0043207,GO:0043226,GO:0043227,GO:0043229,GO:0043231,GO:0044424,GO:0044444,GO:0044464,GO:0050896,GO:0051704,GO:0051707,GO:0097159,GO:0097305,GO:1901363,GO:…	-	ko:K03260	ko03013,ko05416,map03013,map05416	M00428	-	-	ko00000,ko00001,ko00002,ko03012,ko03019	-	-	eukaryotic translation initiation factor
tscaffold6705	462164	tscaffold6705_462164	BGC and RDA outlier	-0.92278	-0.0694211	negetive alpha	wet	0.758208	G	A	intergenic_region	PITA_000012159-CHR_END	.	.	.	.	.	.	.	.	.	.	.	.	.	-	.	-
tscaffold6705	462202	tscaffold6705_462202	BGC and RDA outlier	-0.933496	-0.0643987	negetive alpha	wet	0.750854	C	T	intergenic_region	PITA_000012159-CHR_END	.	.	.	.	.	.	.	.	.	.	.	.	.	-	.	-
tscaffold6931	132623	tscaffold6931_132623	BGC and RDA outlier	-0.960302	-0.0884702	negetive alpha	wet	0.787528	C	G	intron_variant	PITA_000042792-RA	3847.GLYMA07G19730.1	2.1e-53	216.1	fabids	-	-	-	-	-	-	-	-	-	-	-	C1 domain
tscaffold7150	109637	tscaffold7150_109637	BGC and RDA outlier	-0.493873	0.126082	negetive alpha	bio1	0.899995	G	A	intron_variant	PITAhm_003123-RA	38727.Pavir.J06636.1.p	2.3e-84	318.5	Poales	-	-	3.2.1.21	ko:K05349	ko00460,ko00500,ko00940,ko01100,ko01110,map00460,map00500,map00940,map01100,map01110	-	R00026,R02558,R02887,R02985,R03527,R04949,R04998,R10035,R10039,R10040	RC00049,RC00059,RC00171,RC00262,RC00397,RC00451,RC00714,RC00746,RC01248	ko00000,ko00001,ko01000	-	GH3	Glycosyl hydrolase family 3 N terminal domain
tscaffold719	170940	tscaffold719_170940	BGC and RDA outlier	0.0533651	0.641487	positive beta	bio1	0.890255	A	T	intergenic_region	.	.	.	.	.	.	.	.	.	.	.	.	.	.	-	.	-
tscaffold7245	194042	tscaffold7245_194042	BGC and RDA outlier	-0.78964	-0.0977937	negetive alpha	bio15	0.530605	A	G	synonymous_variant	PITA_000014226-RA	13333.ERM96021	1.6e-53	216.9	Streptophyta	-	GO:0003674,GO:0003824,GO:0004842,GO:0006464,GO:0006508,GO:0006511,GO:0006807,GO:0008150,GO:0008152,GO:0009056,GO:0009057,GO:0009987,GO:0010498,GO:0016567,GO:0016740,GO:0019538,GO:0019787,GO:0019941,GO:0030163,GO:0032446,GO:0036211,GO:0043161,GO:0043170,GO:0043412,GO:0043632,GO:0044237,GO:0044238,GO:0044248,GO:0044257,GO:0044260,GO:0044265,GO:0044267,GO:0051603,GO:0061630,GO:0061659,GO:0070647,GO:…	2.3.2.27	ko:K11982	-	-	-	-	ko00000,ko01000,ko04121,ko04131	-	-	RING-H2 finger protein
tscaffold7354	85144	tscaffold7354_85144	BGC and RDA outlier	-0.785011	-0.0600493	negetive alpha	wet	0.622941	T	A	intergenic_region	CHR_START-PITA_000013524	.	.	.	.	.	.	.	.	.	.	.	.	.	-	.	-
tscaffold7539	98335	tscaffold7539_98335	BGC and RDA outlier	0.0380616	0.603005	positive beta	bio1	0.958374	T	A	intron_variant	PITA_000026949-RA	-	-	-	-	-	-	-	-	-	-	-	-	-	-	-	-
tscaffold7539	98503	tscaffold7539_98503	BGC and RDA outlier	0.049323	0.621735	positive beta	bio1	0.941944	G	A	intron_variant	PITA_000026949-RA	-	-	-	-	-	-	-	-	-	-	-	-	-	-	-	-
tscaffold8595	114056	tscaffold8595_114056	BGC and RDA outlier	-0.795505	-0.0387781	negetive alpha	wet	0.852923	C	T	downstream_gene_variant,intergenic_region	PITA_000043995-RA,CHR_START-PITA_000043995	42345.XP_008785766.1	1.5e-13	81.6	Liliopsida	-	GO:0003674,GO:0003824,GO:0005575,GO:0005622,GO:0005623,GO:0005737,GO:0005829,GO:0005975,GO:0006793,GO:0006796,GO:0008150,GO:0008152,GO:0009987,GO:0016301,GO:0016310,GO:0016740,GO:0016772,GO:0019200,GO:0044237,GO:0044238,GO:0044262,GO:0044424,GO:0044444,GO:0044464,GO:0046835,GO:0071704	2.7.1.15	ko:K00852	ko00030,map00030	-	R01051,R02750	RC00002,RC00017	ko00000,ko00001,ko01000	-	-	Catalyzes the phosphorylation of ribose at O-5 in a reaction requiring ATP and magnesium. The resulting D-ribose-5- phosphate can then be used either for sythesis of nucleotides, histidine, and tryptophan, or as a component of the pentose phosphate pathway
tscaffold862	265414	tscaffold862_265414	BGC and RDA outlier	0.0643908	0.665406	positive beta	bio1	0.872564	T	C	intron_variant	PITA_000009226-RA	3711.Bra008702.1-P	2.1e-70	273.1	Brassicales	SPX4	GO:0005575,GO:0005622,GO:0005623,GO:0005737,GO:0005783,GO:0006950,GO:0007154,GO:0008150,GO:0009266,GO:0009267,GO:0009409,GO:0009605,GO:0009628,GO:0009987,GO:0009991,GO:0012505,GO:0016036,GO:0031667,GO:0031668,GO:0031669,GO:0033554,GO:0042594,GO:0043226,GO:0043227,GO:0043229,GO:0043231,GO:0044424,GO:0044444,GO:0044464,GO:0050896,GO:0051716,GO:0070417,GO:0071496	-	-	-	-	-	-	-	-	-	SPX domain
tscaffold862	265498	tscaffold862_265498	BGC and RDA outlier	0.09363	0.650425	positive beta	bio1	0.928202	T	C	intron_variant	PITA_000009226-RA	3711.Bra008702.1-P	2.1e-70	273.1	Brassicales	SPX4	GO:0005575,GO:0005622,GO:0005623,GO:0005737,GO:0005783,GO:0006950,GO:0007154,GO:0008150,GO:0009266,GO:0009267,GO:0009409,GO:0009605,GO:0009628,GO:0009987,GO:0009991,GO:0012505,GO:0016036,GO:0031667,GO:0031668,GO:0031669,GO:0033554,GO:0042594,GO:0043226,GO:0043227,GO:0043229,GO:0043231,GO:0044424,GO:0044444,GO:0044464,GO:0050896,GO:0051716,GO:0070417,GO:0071496	-	-	-	-	-	-	-	-	-	SPX domain
tscaffold862	283155	tscaffold862_283155	BGC and RDA outlier	0.0822974	0.661028	positive beta	bio1	0.933205	G	T	missense_variant	PITA_000009226-RA	3711.Bra008702.1-P	2.1e-70	273.1	Brassicales	SPX4	GO:0005575,GO:0005622,GO:0005623,GO:0005737,GO:0005783,GO:0006950,GO:0007154,GO:0008150,GO:0009266,GO:0009267,GO:0009409,GO:0009605,GO:0009628,GO:0009987,GO:0009991,GO:0012505,GO:0016036,GO:0031667,GO:0031668,GO:0031669,GO:0033554,GO:0042594,GO:0043226,GO:0043227,GO:0043229,GO:0043231,GO:0044424,GO:0044444,GO:0044464,GO:0050896,GO:0051716,GO:0070417,GO:0071496	-	-	-	-	-	-	-	-	-	SPX domain
tscaffold862	283358	tscaffold862_283358	BGC and RDA outlier	0.0601694	0.673299	positive beta	bio1	0.928177	G	A	3_prime_UTR_variant	PITA_000009226-RA	3711.Bra008702.1-P	2.1e-70	273.1	Brassicales	SPX4	GO:0005575,GO:0005622,GO:0005623,GO:0005737,GO:0005783,GO:0006950,GO:0007154,GO:0008150,GO:0009266,GO:0009267,GO:0009409,GO:0009605,GO:0009628,GO:0009987,GO:0009991,GO:0012505,GO:0016036,GO:0031667,GO:0031668,GO:0031669,GO:0033554,GO:0042594,GO:0043226,GO:0043227,GO:0043229,GO:0043231,GO:0044424,GO:0044444,GO:0044464,GO:0050896,GO:0051716,GO:0070417,GO:0071496	-	-	-	-	-	-	-	-	-	SPX domain
tscaffold876	191191	tscaffold876_191191	BGC and RDA outlier	-1.18477	-0.269155	negetive alpha	wet	0.529777	C	T	intergenic_region	.	.	.	.	.	.	.	.	.	.	.	.	.	.	-	.	-
tscaffold8817	360512	tscaffold8817_360512	BGC and RDA outlier	-0.484701	0.0918928	negetive alpha	bio1	0.921029	C	T	synonymous_variant,synonymous_variant	m.58423.path2,PITA_000018435-RA	3641.EOX95221	1e-46	192.6	Streptophyta	-	GO:0005575,GO:0005622,GO:0005623,GO:0005737,GO:0005739,GO:0009507,GO:0009536,GO:0043226,GO:0043227,GO:0043229,GO:0043231,GO:0044424,GO:0044444,GO:0044464	6.3.3.1	ko:K01933	ko00230,ko01100,ko01110,ko01130,map00230,map01100,map01110,map01130	M00048	R04208	RC01100	ko00000,ko00001,ko00002,ko01000	-	-	Phosphoribosylformylglycinamidine cyclo-ligase
tscaffold8817	360554	tscaffold8817_360554	BGC and RDA outlier	-0.367282	0.228301	negetive alpha	bio1	0.887065	C	T	synonymous_variant,synonymous_variant	m.58423.path2,PITA_000018435-RA	3641.EOX95221	1e-46	192.6	Streptophyta	-	GO:0005575,GO:0005622,GO:0005623,GO:0005737,GO:0005739,GO:0009507,GO:0009536,GO:0043226,GO:0043227,GO:0043229,GO:0043231,GO:0044424,GO:0044444,GO:0044464	6.3.3.1	ko:K01933	ko00230,ko01100,ko01110,ko01130,map00230,map01100,map01110,map01130	M00048	R04208	RC01100	ko00000,ko00001,ko00002,ko01000	-	-	-
tscaffold959	532775	tscaffold959_532775	BGC and RDA outlier	0.942298	-0.209392	positive alpha	bio15	0.661573	C	G	downstream_gene_variant,intergenic_region	PITA_000004062-RA,PITA_000004061-PITA_000004062	4577.GRMZM2G448458_P01	2.3e-43	181.8	Poales	-	GO:0000228,GO:0000785,GO:0000790,GO:0003674,GO:0003676,GO:0003677,GO:0005488,GO:0005575,GO:0005622,GO:0005623,GO:0005634,GO:0005694,GO:0006325,GO:0006342,GO:0006355,GO:0006996,GO:0008150,GO:0009889,GO:0009890,GO:0009892,GO:0009987,GO:0010468,GO:0010556,GO:0010558,GO:0010605,GO:0010629,GO:0016043,GO:0016458,GO:0019219,GO:0019222,GO:0031323,GO:0031324,GO:0031326,GO:0031327,GO:0031974,GO:0031981,GO:…	-	ko:K11251	ko04217,ko05034,ko05322,map04217,map05034,map05322	-	-	-	ko00000,ko00001,ko03036,ko04147	-	-	Histone 2A
tscaffold959	532783	tscaffold959_532783	BGC and RDA outlier	0.991227	-0.156046	positive alpha	bio15	0.718872	A	G	downstream_gene_variant,intergenic_region	PITA_000004062-RA,PITA_000004061-PITA_000004062	4577.GRMZM2G448458_P01	2.3e-43	181.8	Poales	-	GO:0000228,GO:0000785,GO:0000790,GO:0003674,GO:0003676,GO:0003677,GO:0005488,GO:0005575,GO:0005622,GO:0005623,GO:0005634,GO:0005694,GO:0006325,GO:0006342,GO:0006355,GO:0006996,GO:0008150,GO:0009889,GO:0009890,GO:0009892,GO:0009987,GO:0010468,GO:0010556,GO:0010558,GO:0010605,GO:0010629,GO:0016043,GO:0016458,GO:0019219,GO:0019222,GO:0031323,GO:0031324,GO:0031326,GO:0031327,GO:0031974,GO:0031981,GO:…	-	ko:K11251	ko04217,ko05034,ko05322,map04217,map05034,map05322	-	-	-	ko00000,ko00001,ko03036,ko04147	-	-	Histone 2A
tscaffold959	532794	tscaffold959_532794	BGC and RDA outlier	0.988776	-0.17453	positive alpha	bio15	0.716274	C	T	downstream_gene_variant,intergenic_region	PITA_000004062-RA,PITA_000004061-PITA_000004062	4577.GRMZM2G448458_P01	2.3e-43	181.8	Poales	-	GO:0000228,GO:0000785,GO:0000790,GO:0003674,GO:0003676,GO:0003677,GO:0005488,GO:0005575,GO:0005622,GO:0005623,GO:0005634,GO:0005694,GO:0006325,GO:0006342,GO:0006355,GO:0006996,GO:0008150,GO:0009889,GO:0009890,GO:0009892,GO:0009987,GO:0010468,GO:0010556,GO:0010558,GO:0010605,GO:0010629,GO:0016043,GO:0016458,GO:0019219,GO:0019222,GO:0031323,GO:0031324,GO:0031326,GO:0031327,GO:0031974,GO:0031981,GO:…	-	ko:K11251	ko04217,ko05034,ko05322,map04217,map05034,map05322	-	-	-	ko00000,ko00001,ko03036,ko04147	-	-	Histone 2A
tscaffold959	532824	tscaffold959_532824	BGC and RDA outlier	1.03448	-0.151583	positive alpha	bio15	0.723639	T	A	downstream_gene_variant,intergenic_region	PITA_000004062-RA,PITA_000004061-PITA_000004062	4577.GRMZM2G448458_P01	2.3e-43	181.8	Poales	-	GO:0000228,GO:0000785,GO:0000790,GO:0003674,GO:0003676,GO:0003677,GO:0005488,GO:0005575,GO:0005622,GO:0005623,GO:0005634,GO:0005694,GO:0006325,GO:0006342,GO:0006355,GO:0006996,GO:0008150,GO:0009889,GO:0009890,GO:0009892,GO:0009987,GO:0010468,GO:0010556,GO:0010558,GO:0010605,GO:0010629,GO:0016043,GO:0016458,GO:0019219,GO:0019222,GO:0031323,GO:0031324,GO:0031326,GO:0031327,GO:0031974,GO:0031981,GO:…	-	ko:K11251	ko04217,ko05034,ko05322,map04217,map05034,map05322	-	-	-	ko00000,ko00001,ko03036,ko04147	-	-	Histone 2A
tscaffold1654	163081	tscaffold1654_163081	BGC outlier	-0.104686	0.832236	positive beta	-	-	G	A	intergenic_region	PITA_000021339-CHR_END	-	-	-	-	-	-	-	-	-	-	-	-	-	-	-	-
tscaffold3858	329494	tscaffold3858_329494	BGC outlier	0.140845	0.79976	positive beta	-	-	C	T	intergenic_region	CHR_START-PITAhm_001446	-	-	-	-	-	-	-	-	-	-	-	-	-	-	-	-
C32270954	30160	C32270954_30160	BGC outlier	-0.0102853	0.766351	positive beta	-	-	C	T	intergenic_region	.	-	-	-	-	-	-	-	-	-	-	-	-	-	-	-	-
C32561564	148661	C32561564_148661	BGC outlier	-0.0946903	0.757922	positive beta	-	-	C	T	3_prime_UTR_variant	PITA_000037434-RA	88036.EFJ19382	7e-64	250	Streptophyta	-	-	-	ko:K02183	ko04014,ko04015,ko04016,ko04020,ko04022,ko04024,ko04070,ko04114,ko04218,ko04261,ko04270,ko04371,ko04626,ko04713,ko04720,ko04722,ko04728,ko04740,ko04744,ko04745,ko04750,ko04910,ko04912,ko04915,ko04916,ko04921,ko04922,ko04924,ko04925,ko04970,ko04971,ko05010,ko05031,ko05034,ko05133,ko05152,ko05167,ko05200,ko05214,ko05418,map04014,map04015,map04016,map04020,map04022,map04024,map04070,map04114,map0421…	-	-	-	ko00000,ko00001,ko01009,ko03036,ko04131,ko04147	-	-	Calmodulin mediates the control of a large number of enzymes, ion channels and other proteins by Ca(2 ). Among the enzymes to be stimulated by the calmodulin-Ca(2 ) complex are a number of protein kinases and phosphatases
scaffold295174.1	15226	scaffold295174.1_15226	BGC outlier	-0.151005	0.751996	positive beta	-	-	A	G	intergenic_region	.	-	-	-	-	-	-	-	-	-	-	-	-	-	-	-	-
tscaffold1654	163019	tscaffold1654_163019	BGC outlier	0.123693	0.744673	positive beta	-	-	G	A	intergenic_region	PITA_000021339-CHR_END	-	-	-	-	-	-	-	-	-	-	-	-	-	-	-	-
scaffold319903	63259	scaffold319903_63259	BGC outlier	-0.0348713	0.739921	positive beta	-	-	G	A	synonymous_variant	PITA_000052551-RA	4155.Migut.N02484.1.p	8.6e-58	229.6	asterids	CPA	GO:0003674,GO:0003824,GO:0006576,GO:0006595,GO:0006596,GO:0006807,GO:0008150,GO:0008152,GO:0009058,GO:0009308,GO:0009309,GO:0009445,GO:0009446,GO:0009987,GO:0016787,GO:0016810,GO:0016811,GO:0034641,GO:0042401,GO:0044106,GO:0044237,GO:0044249,GO:0044271,GO:0050126,GO:0071704,GO:0097164,GO:1901564,GO:1901566,GO:1901576	3.5.1.53	ko:K12251	ko00330,ko01100,map00330,map01100	-	R01152	RC00096	ko00000,ko00001,ko01000	-	-	N-carbamoylputrescine amidase
tscaffold1654	163020	tscaffold1654_163020	BGC outlier	0.119647	0.737786	positive beta	-	-	G	A	intergenic_region	PITA_000021339-CHR_END	-	-	-	-	-	-	-	-	-	-	-	-	-	-	-	-
tscaffold3858	329486	tscaffold3858_329486	BGC outlier	0.0770212	0.727145	positive beta	-	-	G	A	intergenic_region	CHR_START-PITAhm_001446	-	-	-	-	-	-	-	-	-	-	-	-	-	-	-	-
tscaffold137	257702	tscaffold137_257702	BGC outlier	-0.15528	0.717145	positive beta	-	-	A	G	downstream_gene_variant,intergenic_region	PITA_000021191-RA,PITA_000021188-PITA_000021191	218851.Aquca_003_00258.1	4.1e-82	312.4	Streptophyta	-	-	-	-	-	-	-	-	-	-	-	PPR repeat family
scaffold239888	42561	scaffold239888_42561	BGC outlier	0.211419	0.707134	positive beta	-	-	A	G	3_prime_UTR_variant	PITA_000041810-RA	13333.ERM94743	7.6e-158	563.9	Streptophyta	-	GO:0000325,GO:0003674,GO:0005215,GO:0005351,GO:0005355,GO:0005402,GO:0005575,GO:0005622,GO:0005623,GO:0005737,GO:0005773,GO:0005774,GO:0005794,GO:0006810,GO:0006811,GO:0006812,GO:0008150,GO:0008324,GO:0008643,GO:0008645,GO:0009705,GO:0010029,GO:0010030,GO:0012505,GO:0015075,GO:0015077,GO:0015078,GO:0015144,GO:0015145,GO:0015149,GO:0015291,GO:0015293,GO:0015294,GO:0015295,GO:0015318,GO:0015672,GO:…	-	ko:K08145	-	-	-	-	ko00000,ko02000	2.A.1.1.46	-	Belongs to the major facilitator superfamily. Sugar transporter (TC 2.A.1.1) family
tscaffold8309	154334	tscaffold8309_154334	BGC outlier	-0.0394722	0.704679	positive beta	-	-	A	G	intron_variant	PITAhm_000852-RA_circ	-	-	-	-	-	-	-	-	-	-	-	-	-	-	-	-
scaffold90339.1	8804	scaffold90339.1_8804	BGC outlier	-0.407057	0.675353	negetive alpha and positive beta	-	-	G	T	intergenic_region	.	-	-	-	-	-	-	-	-	-	-	-	-	-	-	-	-
tscaffold6704	43660	tscaffold6704_43660	BGC outlier	0.0604299	0.644386	positive beta	-	-	T	C	intron_variant	PITA_000074422-RA_circ	-	-	-	-	-	-	-	-	-	-	-	-	-	-	-	-
tscaffold7539	98405	tscaffold7539_98405	BGC outlier	0.0958	0.643121	positive beta	-	-	T	C	intron_variant	PITA_000026949-RA	-	-	-	-	-	-	-	-	-	-	-	-	-	-	-	-
scaffold763183	15365	scaffold763183_15365	BGC outlier	-0.242797	0.639004	positive beta	-	-	T	C	synonymous_variant	PITA_000057580-RA	4641.GSMUA_Achr2P03220_001	2.9e-205	721.5	Liliopsida	-	GO:0003674,GO:0003824,GO:0003866,GO:0005575,GO:0005622,GO:0005623,GO:0005737,GO:0006082,GO:0008150,GO:0008152,GO:0009058,GO:0009423,GO:0009507,GO:0009532,GO:0009536,GO:0009570,GO:0009987,GO:0016053,GO:0016740,GO:0016765,GO:0019752,GO:0043226,GO:0043227,GO:0043229,GO:0043231,GO:0043436,GO:0043648,GO:0043650,GO:0044237,GO:0044249,GO:0044281,GO:0044283,GO:0044422,GO:0044424,GO:0044434,GO:0044435,GO:…	2.5.1.19	ko:K00800	ko00400,ko01100,ko01110,ko01130,ko01230,map00400,map01100,map01110,map01130,map01230	M00022	R03460	RC00350	ko00000,ko00001,ko00002,ko01000	-	-	Belongs to the EPSP synthase family
tscaffold862	283548	tscaffold862_283548	BGC outlier	0.116635	0.637678	positive beta	-	-	T	C	3_prime_UTR_variant	PITA_000009226-RA	3711.Bra008702.1-P	2.1e-70	273.1	Brassicales	SPX4	GO:0005575,GO:0005622,GO:0005623,GO:0005737,GO:0005783,GO:0006950,GO:0007154,GO:0008150,GO:0009266,GO:0009267,GO:0009409,GO:0009605,GO:0009628,GO:0009987,GO:0009991,GO:0012505,GO:0016036,GO:0031667,GO:0031668,GO:0031669,GO:0033554,GO:0042594,GO:0043226,GO:0043227,GO:0043229,GO:0043231,GO:0044424,GO:0044444,GO:0044464,GO:0050896,GO:0051716,GO:0070417,GO:0071496	-	-	-	-	-	-	-	-	-	SPX domain
tscaffold1375	299196	tscaffold1375_299196	BGC outlier	0.0545065	0.637376	positive beta	-	-	T	G	intron_variant	PITAhm_002377-RA_circ	-	-	-	-	-	-	-	-	-	-	-	-	-	-	-	-
tscaffold6704	43654	tscaffold6704_43654	BGC outlier	0.0594136	0.636482	positive beta	-	-	T	C	intron_variant	PITA_000074422-RA_circ	-	-	-	-	-	-	-	-	-	-	-	-	-	-	-	-
tscaffold7539	98379	tscaffold7539_98379	BGC outlier	0.0722461	0.62889	positive beta	-	-	C	T	intron_variant	PITA_000026949-RA	-	-	-	-	-	-	-	-	-	-	-	-	-	-	-	-
scaffold763183	15464	scaffold763183_15464	BGC outlier	-0.257694	0.621755	positive beta	-	-	T	C	synonymous_variant	PITA_000057580-RA	4641.GSMUA_Achr2P03220_001	2.9e-205	721.5	Liliopsida	-	GO:0003674,GO:0003824,GO:0003866,GO:0005575,GO:0005622,GO:0005623,GO:0005737,GO:0006082,GO:0008150,GO:0008152,GO:0009058,GO:0009423,GO:0009507,GO:0009532,GO:0009536,GO:0009570,GO:0009987,GO:0016053,GO:0016740,GO:0016765,GO:0019752,GO:0043226,GO:0043227,GO:0043229,GO:0043231,GO:0043436,GO:0043648,GO:0043650,GO:0044237,GO:0044249,GO:0044281,GO:0044283,GO:0044422,GO:0044424,GO:0044434,GO:0044435,GO:…	2.5.1.19	ko:K00800	ko00400,ko01100,ko01110,ko01130,ko01230,map00400,map01100,map01110,map01130,map01230	M00022	R03460	RC00350	ko00000,ko00001,ko00002,ko01000	-	-	Belongs to the EPSP synthase family
tscaffold7539	98393	tscaffold7539_98393	BGC outlier	0.146511	0.617993	positive beta	-	-	A	G	intron_variant	PITA_000026949-RA	-	-	-	-	-	-	-	-	-	-	-	-	-	-	-	-
tscaffold862	283161	tscaffold862_283161	BGC outlier	0.137236	0.617344	positive beta	-	-	T	C	missense_variant	PITA_000009226-RA	3711.Bra008702.1-P	2.1e-70	273.1	Brassicales	SPX4	GO:0005575,GO:0005622,GO:0005623,GO:0005737,GO:0005783,GO:0006950,GO:0007154,GO:0008150,GO:0009266,GO:0009267,GO:0009409,GO:0009605,GO:0009628,GO:0009987,GO:0009991,GO:0012505,GO:0016036,GO:0031667,GO:0031668,GO:0031669,GO:0033554,GO:0042594,GO:0043226,GO:0043227,GO:0043229,GO:0043231,GO:0044424,GO:0044444,GO:0044464,GO:0050896,GO:0051716,GO:0070417,GO:0071496	-	-	-	-	-	-	-	-	-	SPX domain
tscaffold7539	98264	tscaffold7539_98264	BGC outlier	0.0312733	0.601003	positive beta	-	-	C	A	intron_variant	PITA_000026949-RA	-	-	-	-	-	-	-	-	-	-	-	-	-	-	-	-
tscaffold5239	80425	tscaffold5239_80425	BGC outlier	0.496521	0.550454	positive alpha	-	-	A	C	3_prime_UTR_variant	PITA_000025342-RA	13333.ERN00226	2e-89	335.9	Streptophyta	-	GO:0000338,GO:0005575,GO:0005622,GO:0005623,GO:0005737,GO:0005829,GO:0006464,GO:0006508,GO:0006807,GO:0008150,GO:0008152,GO:0009987,GO:0010387,GO:0016043,GO:0019538,GO:0022607,GO:0034622,GO:0036211,GO:0043170,GO:0043412,GO:0043933,GO:0044085,GO:0044237,GO:0044238,GO:0044260,GO:0044267,GO:0044424,GO:0044444,GO:0044464,GO:0065003,GO:0070646,GO:0070647,GO:0071704,GO:0071840,GO:1901564	-	ko:K12180	-	-	-	-	ko00000,ko04121	-	-	Cop9 signalosome complex subunit
tscaffold5239	80497	tscaffold5239_80497	BGC outlier	0.520901	0.504194	positive alpha	-	-	T	C	3_prime_UTR_variant	PITA_000025342-RA	13333.ERN00226	2e-89	335.9	Streptophyta	-	GO:0000338,GO:0005575,GO:0005622,GO:0005623,GO:0005737,GO:0005829,GO:0006464,GO:0006508,GO:0006807,GO:0008150,GO:0008152,GO:0009987,GO:0010387,GO:0016043,GO:0019538,GO:0022607,GO:0034622,GO:0036211,GO:0043170,GO:0043412,GO:0043933,GO:0044085,GO:0044237,GO:0044238,GO:0044260,GO:0044267,GO:0044424,GO:0044444,GO:0044464,GO:0065003,GO:0070646,GO:0070647,GO:0071704,GO:0071840,GO:1901564	-	ko:K12180	-	-	-	-	ko00000,ko04121	-	-	Cop9 signalosome complex subunit
tscaffold7739	87350	tscaffold7739_87350	BGC outlier	0.449944	0.464877	positive alpha	-	-	C	A	intergenic_region	CHR_START-PITA_000008382	-	-	-	-	-	-	-	-	-	-	-	-	-	-	-	-
tscaffold745	1399716	tscaffold745_1399716	BGC outlier	0.626451	0.451661	positive alpha	-	-	A	T	3_prime_UTR_variant	PITA_000002598-RA	4432.XP_010242003.1	6.3e-171	607.1	Streptophyta	PORA	GO:0005575,GO:0005622,GO:0005623,GO:0005737,GO:0009507,GO:0009536,GO:0043226,GO:0043227,GO:0043229,GO:0043231,GO:0044424,GO:0044444,GO:0044464	1.3.1.33	ko:K00218	ko00860,ko01100,ko01110,map00860,map01100,map01110	-	R03845,R06286	RC01008	ko00000,ko00001,ko01000	-	-	protochlorophyllide
scaffold73383.2	10172	scaffold73383.2_10172	BGC outlier	-0.487928	0.426307	negetive alpha	-	-	T	G	missense_variant	PITA_000072379-RA	4641.GSMUA_Achr8P10730_001	6.1e-12	77.8	Liliopsida	-	GO:0003674,GO:0003700,GO:0006355,GO:0008150,GO:0009889,GO:0010468,GO:0010556,GO:0019219,GO:0019222,GO:0031323,GO:0031326,GO:0050789,GO:0050794,GO:0051171,GO:0051252,GO:0060255,GO:0065007,GO:0080090,GO:0140110,GO:1903506,GO:2000112,GO:2001141	-	-	-	-	-	-	-	-	-	transcription factor
scaffold884212	22919	scaffold884212_22919	BGC outlier	0.534197	0.425849	positive alpha	-	-	A	G	intergenic_region	.	-	-	-	-	-	-	-	-	-	-	-	-	-	-	-	-
scaffold242274	12041	scaffold242274_12041	BGC outlier	-0.545769	0.419178	negetive alpha	-	-	A	G	intergenic_region	.	-	-	-	-	-	-	-	-	-	-	-	-	-	-	-	-
scaffold804597.2	175216	scaffold804597.2_175216	BGC outlier	-0.638182	0.41634	negetive alpha	-	-	C	G	5_prime_UTR_variant	PITA_000034244-RA	102107.XP_008239213.1	2.9e-118	432.6	fabids	-	GO:0000325,GO:0003674,GO:0005215,GO:0005310,GO:0005342,GO:0005575,GO:0005622,GO:0005623,GO:0005737,GO:0005773,GO:0005774,GO:0006810,GO:0006811,GO:0006820,GO:0006835,GO:0008150,GO:0008509,GO:0008514,GO:0009705,GO:0015075,GO:0015140,GO:0015318,GO:0015556,GO:0015711,GO:0015740,GO:0015743,GO:0015849,GO:0016020,GO:0022857,GO:0031090,GO:0034220,GO:0043226,GO:0043227,GO:0043229,GO:0043231,GO:0044422,GO:…	-	-	-	-	-	-	-	-	-	Aluminum-activated malate transporter
scaffold242274	11998	scaffold242274_11998	BGC outlier	-0.559706	0.400824	negetive alpha	-	-	A	G	intergenic_region	.	-	-	-	-	-	-	-	-	-	-	-	-	-	-	-	-
tscaffold551	375929	tscaffold551_375929	BGC outlier	0.525515	0.3989	positive alpha	-	-	T	C	intron_variant	PITAhm_001489-RA	3218.PP1S59_317V6.1	1.7e-241	842.4	Streptophyta	-	GO:0003674,GO:0003724,GO:0003824,GO:0004004,GO:0004386,GO:0005575,GO:0005622,GO:0005623,GO:0005634,GO:0005730,GO:0005737,GO:0006139,GO:0006725,GO:0006807,GO:0008026,GO:0008150,GO:0008152,GO:0008186,GO:0009987,GO:0010501,GO:0016070,GO:0016462,GO:0016787,GO:0016817,GO:0016818,GO:0016887,GO:0017111,GO:0031974,GO:0031981,GO:0034641,GO:0042623,GO:0043170,GO:0043226,GO:0043227,GO:0043228,GO:0043229,GO:…	3.6.4.13	ko:K13179	-	-	-	-	ko00000,ko01000,ko03009,ko03041	-	-	DEAD-box ATP-dependent RNA helicase
tscaffold3345	519972	tscaffold3345_519972	BGC outlier	0.593585	0.398767	positive alpha	-	-	T	G	intron_variant	PITAhm_002989-RA	29760.VIT_08s0007g07070.t01	5.6e-235	820.5	Streptophyta	-	GO:0003674,GO:0003724,GO:0003824,GO:0004004,GO:0004386,GO:0005575,GO:0005622,GO:0005623,GO:0005634,GO:0005730,GO:0005737,GO:0005777,GO:0006139,GO:0006725,GO:0006807,GO:0008026,GO:0008150,GO:0008152,GO:0008186,GO:0009987,GO:0010501,GO:0016070,GO:0016462,GO:0016787,GO:0016817,GO:0016818,GO:0016887,GO:0017111,GO:0031974,GO:0031981,GO:0034641,GO:0042579,GO:0042623,GO:0043170,GO:0043226,GO:0043227,GO:…	3.6.4.13	ko:K11594	ko04622,ko05161,ko05203,map04622,map05161,map05203	-	-	-	ko00000,ko00001,ko01000,ko03019,ko03036,ko03041	-	-	DEAD-box ATP-dependent RNA helicase
tscaffold745	1399703	tscaffold745_1399703	BGC outlier	0.668926	0.398158	positive alpha	-	-	A	T	3_prime_UTR_variant	PITA_000002598-RA	4432.XP_010242003.1	6.3e-171	607.1	Streptophyta	PORA	GO:0005575,GO:0005622,GO:0005623,GO:0005737,GO:0009507,GO:0009536,GO:0043226,GO:0043227,GO:0043229,GO:0043231,GO:0044424,GO:0044444,GO:0044464	1.3.1.33	ko:K00218	ko00860,ko01100,ko01110,map00860,map01100,map01110	-	R03845,R06286	RC01008	ko00000,ko00001,ko01000	-	-	protochlorophyllide
scaffold9683.2	50247	scaffold9683.2_50247	BGC outlier	0.5027	0.395315	positive alpha	-	-	C	T	missense_variant	PITA_000043514-RA	13333.ERM94164	1e-194	686.4	Streptophyta	-	GO:0000003,GO:0000323,GO:0002165,GO:0003006,GO:0003376,GO:0003674,GO:0005215,GO:0005319,GO:0005575,GO:0005622,GO:0005623,GO:0005737,GO:0005764,GO:0005765,GO:0005768,GO:0005770,GO:0005773,GO:0005774,GO:0006810,GO:0006869,GO:0006897,GO:0006915,GO:0006928,GO:0006950,GO:0006996,GO:0007033,GO:0007034,GO:0007040,GO:0007041,GO:0007154,GO:0007165,GO:0007186,GO:0007275,GO:0007276,GO:0007281,GO:0007292,GO:…	-	-	-	-	-	-	-	-	-	Major facilitator superfamily protein
tscaffold2851	111195	tscaffold2851_111195	BGC outlier	-0.494313	0.394869	negetive alpha	-	-	T	C	missense_variant	PITA_000011073-RA	102107.XP_008225512.1	1e-230	806.2	fabids	INT2	GO:0003674,GO:0005215,GO:0005351,GO:0005355,GO:0005365,GO:0005366,GO:0005402,GO:0005575,GO:0005623,GO:0005886,GO:0006810,GO:0006811,GO:0006812,GO:0008150,GO:0008324,GO:0008643,GO:0008645,GO:0015075,GO:0015077,GO:0015078,GO:0015144,GO:0015145,GO:0015149,GO:0015166,GO:0015291,GO:0015293,GO:0015294,GO:0015295,GO:0015318,GO:0015672,GO:0015749,GO:0015791,GO:0015798,GO:0015850,GO:0016020,GO:0022804,GO:…	-	ko:K08150	-	-	-	-	ko00000,ko02000	2.A.1.1.25,2.A.1.1.62,2.A.1.1.63,2.A.1.1.66,2.A.1.8	-	Belongs to the major facilitator superfamily. Sugar transporter (TC 2.A.1.1) family
scaffold321941	24400	scaffold321941_24400	BGC outlier	0.554503	0.383842	positive alpha	-	-	T	C	intergenic_region	PITA_000077535-CHR_END	-	-	-	-	-	-	-	-	-	-	-	-	-	-	-	-
tscaffold3345	520029	tscaffold3345_520029	BGC outlier	0.616292	0.382309	positive alpha	-	-	C	T	intron_variant	PITAhm_002989-RA	29760.VIT_08s0007g07070.t01	5.6e-235	820.5	Streptophyta	-	GO:0003674,GO:0003724,GO:0003824,GO:0004004,GO:0004386,GO:0005575,GO:0005622,GO:0005623,GO:0005634,GO:0005730,GO:0005737,GO:0005777,GO:0006139,GO:0006725,GO:0006807,GO:0008026,GO:0008150,GO:0008152,GO:0008186,GO:0009987,GO:0010501,GO:0016070,GO:0016462,GO:0016787,GO:0016817,GO:0016818,GO:0016887,GO:0017111,GO:0031974,GO:0031981,GO:0034641,GO:0042579,GO:0042623,GO:0043170,GO:0043226,GO:0043227,GO:…	3.6.4.13	ko:K11594	ko04622,ko05161,ko05203,map04622,map05161,map05203	-	-	-	ko00000,ko00001,ko01000,ko03019,ko03036,ko03041	-	-	DEAD-box ATP-dependent RNA helicase
tscaffold59	5058904	tscaffold59_5058904	BGC outlier	0.377642	0.380971	positive alpha	-	-	C	T	3_prime_UTR_variant	PITA_000000178-RA	13333.ERN12480	1.9e-30	138.7	Streptophyta	-	GO:0000313,GO:0000314,GO:0003674,GO:0003735,GO:0005198,GO:0005575,GO:0005622,GO:0005623,GO:0005737,GO:0005739,GO:0005740,GO:0005743,GO:0005759,GO:0005761,GO:0005763,GO:0005840,GO:0006412,GO:0006518,GO:0006807,GO:0008150,GO:0008152,GO:0009058,GO:0009059,GO:0009536,GO:0009987,GO:0010467,GO:0015935,GO:0016020,GO:0019538,GO:0019866,GO:0031090,GO:0031966,GO:0031967,GO:0031974,GO:0031975,GO:0032543,GO:…	-	ko:K02959	ko03010,map03010	M00178	-	-	br01610,ko00000,ko00001,ko00002,ko03011,ko03029	-	-	Ribosomal protein S16
C32139438	7828	C32139438_7828	BGC outlier	-0.564102	0.380745	negetive alpha	-	-	G	C	intron_variant	PITA_000087571-RA	-	-	-	-	-	-	-	-	-	-	-	-	-	-	-	-
tscaffold551	375837	tscaffold551_375837	BGC outlier	0.558755	0.377201	positive alpha	-	-	T	C	intron_variant	PITAhm_001489-RA	3218.PP1S59_317V6.1	1.7e-241	842.4	Streptophyta	-	GO:0003674,GO:0003724,GO:0003824,GO:0004004,GO:0004386,GO:0005575,GO:0005622,GO:0005623,GO:0005634,GO:0005730,GO:0005737,GO:0006139,GO:0006725,GO:0006807,GO:0008026,GO:0008150,GO:0008152,GO:0008186,GO:0009987,GO:0010501,GO:0016070,GO:0016462,GO:0016787,GO:0016817,GO:0016818,GO:0016887,GO:0017111,GO:0031974,GO:0031981,GO:0034641,GO:0042623,GO:0043170,GO:0043226,GO:0043227,GO:0043228,GO:0043229,GO:…	3.6.4.13	ko:K13179	-	-	-	-	ko00000,ko01000,ko03009,ko03041	-	-	DEAD-box ATP-dependent RNA helicase
tscaffold59	5058878	tscaffold59_5058878	BGC outlier	0.397578	0.375542	positive alpha	-	-	A	T	3_prime_UTR_variant	PITA_000000178-RA	13333.ERN12480	1.9e-30	138.7	Streptophyta	-	GO:0000313,GO:0000314,GO:0003674,GO:0003735,GO:0005198,GO:0005575,GO:0005622,GO:0005623,GO:0005737,GO:0005739,GO:0005740,GO:0005743,GO:0005759,GO:0005761,GO:0005763,GO:0005840,GO:0006412,GO:0006518,GO:0006807,GO:0008150,GO:0008152,GO:0009058,GO:0009059,GO:0009536,GO:0009987,GO:0010467,GO:0015935,GO:0016020,GO:0019538,GO:0019866,GO:0031090,GO:0031966,GO:0031967,GO:0031974,GO:0031975,GO:0032543,GO:…	-	ko:K02959	ko03010,map03010	M00178	-	-	br01610,ko00000,ko00001,ko00002,ko03011,ko03029	-	-	Ribosomal protein S16
tscaffold642	418461	tscaffold642_418461	BGC outlier	0.535601	0.367216	positive alpha	-	-	A	G	synonymous_variant	PITAhm_000303-RA	88036.EFJ14877	1e-127	464.5	Streptophyta	-	-	-	ko:K15202	-	-	-	-	ko00000,ko03021	-	-	General transcription factor 3C polypeptide 5-like
scaffold357906	18625	scaffold357906_18625	BGC outlier	0.447951	0.366027	positive alpha	-	-	G	A	intergenic_region	.	-	-	-	-	-	-	-	-	-	-	-	-	-	-	-	-
tscaffold7739	87513	tscaffold7739_87513	BGC outlier	0.47153	0.36592	positive alpha	-	-	A	T	intergenic_region	CHR_START-PITA_000008382	-	-	-	-	-	-	-	-	-	-	-	-	-	-	-	-
tscaffold59	5058902	tscaffold59_5058902	BGC outlier	0.413491	0.363961	positive alpha	-	-	T	C	3_prime_UTR_variant	PITA_000000178-RA	13333.ERN12480	1.9e-30	138.7	Streptophyta	-	GO:0000313,GO:0000314,GO:0003674,GO:0003735,GO:0005198,GO:0005575,GO:0005622,GO:0005623,GO:0005737,GO:0005739,GO:0005740,GO:0005743,GO:0005759,GO:0005761,GO:0005763,GO:0005840,GO:0006412,GO:0006518,GO:0006807,GO:0008150,GO:0008152,GO:0009058,GO:0009059,GO:0009536,GO:0009987,GO:0010467,GO:0015935,GO:0016020,GO:0019538,GO:0019866,GO:0031090,GO:0031966,GO:0031967,GO:0031974,GO:0031975,GO:0032543,GO:…	-	ko:K02959	ko03010,map03010	M00178	-	-	br01610,ko00000,ko00001,ko00002,ko03011,ko03029	-	-	Ribosomal protein S16
scaffold891449	105899	scaffold891449_105899	BGC outlier	-0.580248	0.361302	negetive alpha	-	-	G	A	3_prime_UTR_variant	PITA_000026900-RA	42345.XP_008788933.1	5.7e-137	494.6	Liliopsida	-	GO:0003674,GO:0003824,GO:0004672,GO:0004674,GO:0004675,GO:0004888,GO:0005575,GO:0005623,GO:0005886,GO:0006464,GO:0006468,GO:0006793,GO:0006796,GO:0006807,GO:0007154,GO:0007165,GO:0007166,GO:0007167,GO:0007178,GO:0008150,GO:0008152,GO:0009987,GO:0016020,GO:0016301,GO:0016310,GO:0016740,GO:0016772,GO:0016773,GO:0019199,GO:0019538,GO:0023052,GO:0036211,GO:0038023,GO:0043170,GO:0043412,GO:0044237,GO:…	2.7.11.1	ko:K04733	ko04010,ko04064,ko04620,ko04621,ko04624,ko04722,ko05133,ko05140,ko05142,ko05145,ko05152,ko05162,ko05164,map04010,map04064,map04620,map04621,map04624,map04722,map05133,map05140,map05142,map05145,map05152,map05162,map05164	M00686	-	-	ko00000,ko00001,ko00002,ko01000,ko01001	-	-	belongs to the protein kinase superfamily
tscaffold3976	672088	tscaffold3976_672088	BGC outlier	0.492104	0.361182	positive alpha	-	-	C	A	intergenic_region	CHR_START-PITA_000002906	-	-	-	-	-	-	-	-	-	-	-	-	-	-	-	-
tscaffold5045	247882	tscaffold5045_247882	BGC outlier	0.496001	0.354722	positive alpha	-	-	G	A	intron_variant	PITAhm_002700-RA	42345.XP_008782476.1	1.8e-37	163.3	Liliopsida	-	GO:0000003,GO:0003006,GO:0003674,GO:0003700,GO:0005575,GO:0005622,GO:0005623,GO:0005634,GO:0006355,GO:0007275,GO:0008150,GO:0009790,GO:0009791,GO:0009793,GO:0009888,GO:0009889,GO:0009891,GO:0009893,GO:0010065,GO:0010067,GO:0010087,GO:0010154,GO:0010468,GO:0010556,GO:0010557,GO:0010604,GO:0010628,GO:0019219,GO:0019222,GO:0022414,GO:0031323,GO:0031325,GO:0031326,GO:0031328,GO:0032501,GO:0032502,GO:…	-	-	-	-	-	-	-	-	-	dof zinc finger protein
tscaffold59	5022830	tscaffold59_5022830	BGC outlier	0.464049	0.352846	positive alpha	-	-	T	G	upstream_gene_variant,upstream_gene_variant,intergenic_region	PITA_000000177-RA,PITA_000000178-RA,PITA_000000177-PITA_000000178	88036.EFJ24109	2.6e-36	159.1	Streptophyta	-	-	-	ko:K14496	ko04016,ko04075,map04016,map04075	-	-	-	ko00000,ko00001	-	-	Polyketide cyclase / dehydrase and lipid transport
tscaffold207	563546	tscaffold207_563546	BGC outlier	-0.635937	0.351724	negetive alpha	-	-	C	A	missense_variant	PITA_000011629-RA	3847.GLYMA03G00840.1	7.4e-45	187.6	fabids	-	-	-	ko:K03687	-	-	-	-	ko00000,ko03029,ko03110	-	-	Essential component of the PAM complex, a complex required for the translocation of transit peptide-containing proteins from the inner membrane into the mitochondrial matrix in an ATP-dependent manner
scaffold841834	146315	scaffold841834_146315	BGC outlier	-0.629892	0.348648	negetive alpha	-	-	A	G	missense_variant,upstream_gene_variant	PITA_000034298-RA,PITA_000034297-RA	88036.EFJ04715	2.5e-58	232.3	Streptophyta	-	GO:0003674,GO:0003824,GO:0004059,GO:0005575,GO:0005622,GO:0005623,GO:0005737,GO:0006725,GO:0006807,GO:0008080,GO:0008150,GO:0008152,GO:0009058,GO:0009507,GO:0009536,GO:0009987,GO:0010817,GO:0016407,GO:0016410,GO:0016740,GO:0016746,GO:0016747,GO:0017144,GO:0018130,GO:0019438,GO:0030186,GO:0030187,GO:0034641,GO:0034754,GO:0042430,GO:0042435,GO:0042445,GO:0042446,GO:0043226,GO:0043227,GO:0043229,GO:…	2.3.1.87	ko:K22450	ko00380,map00380	M00037	R02911	RC00004,RC00096	ko00000,ko00001,ko00002,ko01000	-	-	N-acetyltransferase
tscaffold1906	413736	tscaffold1906_413736	BGC outlier	0.495919	0.348492	positive alpha	-	-	C	T	intergenic_region	PITAhm_003105-CHR_END	-	-	-	-	-	-	-	-	-	-	-	-	-	-	-	-
tscaffold5031	313129	tscaffold5031_313129	BGC outlier	-0.60581	0.341921	negetive alpha	-	-	A	C	intron_variant	PITA_000006504-RA	4641.GSMUA_Achr1P23030_001	4.2e-55	221.1	Liliopsida	-	-	-	ko:K03245	ko03013,map03013	-	-	-	ko00000,ko00001,ko03009,ko03012	-	-	component of the eukaryotic translation initiation factor 3 (eIF-3) complex, which is involved in protein synthesis of a specialized repertoire of mRNAs and, together with other initiation factors, stimulates binding of mRNA and methionyl-tRNAi to the 40S ribosome. The eIF-3 complex specifically targets and initiates translation of a subset of mRNAs involved in cell proliferation
C32139438	7863	C32139438_7863	BGC outlier	-0.59353	0.335686	negetive alpha	-	-	C	T	intron_variant	PITA_000087571-RA	-	-	-	-	-	-	-	-	-	-	-	-	-	-	-	-
tscaffold551	375996	tscaffold551_375996	BGC outlier	0.579918	0.333654	positive alpha	-	-	G	A	intron_variant	PITAhm_001489-RA	3218.PP1S59_317V6.1	1.7e-241	842.4	Streptophyta	-	GO:0003674,GO:0003724,GO:0003824,GO:0004004,GO:0004386,GO:0005575,GO:0005622,GO:0005623,GO:0005634,GO:0005730,GO:0005737,GO:0006139,GO:0006725,GO:0006807,GO:0008026,GO:0008150,GO:0008152,GO:0008186,GO:0009987,GO:0010501,GO:0016070,GO:0016462,GO:0016787,GO:0016817,GO:0016818,GO:0016887,GO:0017111,GO:0031974,GO:0031981,GO:0034641,GO:0042623,GO:0043170,GO:0043226,GO:0043227,GO:0043228,GO:0043229,GO:…	3.6.4.13	ko:K13179	-	-	-	-	ko00000,ko01000,ko03009,ko03041	-	-	DEAD-box ATP-dependent RNA helicase
scaffold804597.2	175208	scaffold804597.2_175208	BGC outlier	-0.663785	0.332801	negetive alpha	-	-	A	G	5_prime_UTR_variant	PITA_000034244-RA	102107.XP_008239213.1	2.9e-118	432.6	fabids	-	GO:0000325,GO:0003674,GO:0005215,GO:0005310,GO:0005342,GO:0005575,GO:0005622,GO:0005623,GO:0005737,GO:0005773,GO:0005774,GO:0006810,GO:0006811,GO:0006820,GO:0006835,GO:0008150,GO:0008509,GO:0008514,GO:0009705,GO:0015075,GO:0015140,GO:0015318,GO:0015556,GO:0015711,GO:0015740,GO:0015743,GO:0015849,GO:0016020,GO:0022857,GO:0031090,GO:0034220,GO:0043226,GO:0043227,GO:0043229,GO:0043231,GO:0044422,GO:…	-	-	-	-	-	-	-	-	-	Aluminum-activated malate transporter
scaffold841834	146285	scaffold841834_146285	BGC outlier	-0.631484	0.331287	negetive alpha	-	-	T	G	missense_variant,upstream_gene_variant	PITA_000034298-RA,PITA_000034297-RA	88036.EFJ04715	2.5e-58	232.3	Streptophyta	-	GO:0003674,GO:0003824,GO:0004059,GO:0005575,GO:0005622,GO:0005623,GO:0005737,GO:0006725,GO:0006807,GO:0008080,GO:0008150,GO:0008152,GO:0009058,GO:0009507,GO:0009536,GO:0009987,GO:0010817,GO:0016407,GO:0016410,GO:0016740,GO:0016746,GO:0016747,GO:0017144,GO:0018130,GO:0019438,GO:0030186,GO:0030187,GO:0034641,GO:0034754,GO:0042430,GO:0042435,GO:0042445,GO:0042446,GO:0043226,GO:0043227,GO:0043229,GO:…	2.3.1.87	ko:K22450	ko00380,map00380	M00037	R02911	RC00004,RC00096	ko00000,ko00001,ko00002,ko01000	-	-	N-acetyltransferase
tscaffold5031	313124	tscaffold5031_313124	BGC outlier	-0.602099	0.327132	negetive alpha	-	-	C	G	intron_variant	PITA_000006504-RA	4641.GSMUA_Achr1P23030_001	4.2e-55	221.1	Liliopsida	-	-	-	ko:K03245	ko03013,map03013	-	-	-	ko00000,ko00001,ko03009,ko03012	-	-	component of the eukaryotic translation initiation factor 3 (eIF-3) complex, which is involved in protein synthesis of a specialized repertoire of mRNAs and, together with other initiation factors, stimulates binding of mRNA and methionyl-tRNAi to the 40S ribosome. The eIF-3 complex specifically targets and initiates translation of a subset of mRNAs involved in cell proliferation
tscaffold3881	271267	tscaffold3881_271267	BGC outlier	0.594543	0.327018	positive alpha	-	-	G	A	synonymous_variant	PITA_000004436-RA	3649.evm.model.supercontig_78.11	1.6e-19	105.1	Brassicales	ELF3	GO:0000003,GO:0000902,GO:0001101,GO:0003006,GO:0003674,GO:0003700,GO:0005575,GO:0005622,GO:0005623,GO:0005634,GO:0006355,GO:0006950,GO:0007154,GO:0007165,GO:0007275,GO:0007602,GO:0007623,GO:0008150,GO:0009266,GO:0009314,GO:0009409,GO:0009416,GO:0009581,GO:0009582,GO:0009583,GO:0009585,GO:0009605,GO:0009628,GO:0009639,GO:0009648,GO:0009653,GO:0009719,GO:0009725,GO:0009733,GO:0009737,GO:0009791,GO:…	-	ko:K12125	ko04712,map04712	-	-	-	ko00000,ko00001	-	-	early flowering
tscaffold551	375800	tscaffold551_375800	BGC outlier	0.57711	0.326538	positive alpha	-	-	G	T	intron_variant	PITAhm_001489-RA	3218.PP1S59_317V6.1	1.7e-241	842.4	Streptophyta	-	GO:0003674,GO:0003724,GO:0003824,GO:0004004,GO:0004386,GO:0005575,GO:0005622,GO:0005623,GO:0005634,GO:0005730,GO:0005737,GO:0006139,GO:0006725,GO:0006807,GO:0008026,GO:0008150,GO:0008152,GO:0008186,GO:0009987,GO:0010501,GO:0016070,GO:0016462,GO:0016787,GO:0016817,GO:0016818,GO:0016887,GO:0017111,GO:0031974,GO:0031981,GO:0034641,GO:0042623,GO:0043170,GO:0043226,GO:0043227,GO:0043228,GO:0043229,GO:…	3.6.4.13	ko:K13179	-	-	-	-	ko00000,ko01000,ko03009,ko03041	-	-	DEAD-box ATP-dependent RNA helicase
tscaffold3881	271280	tscaffold3881_271280	BGC outlier	0.530877	0.32485	positive alpha	-	-	C	T	missense_variant	PITA_000004436-RA	3649.evm.model.supercontig_78.11	1.6e-19	105.1	Brassicales	ELF3	GO:0000003,GO:0000902,GO:0001101,GO:0003006,GO:0003674,GO:0003700,GO:0005575,GO:0005622,GO:0005623,GO:0005634,GO:0006355,GO:0006950,GO:0007154,GO:0007165,GO:0007275,GO:0007602,GO:0007623,GO:0008150,GO:0009266,GO:0009314,GO:0009409,GO:0009416,GO:0009581,GO:0009582,GO:0009583,GO:0009585,GO:0009605,GO:0009628,GO:0009639,GO:0009648,GO:0009653,GO:0009719,GO:0009725,GO:0009733,GO:0009737,GO:0009791,GO:…	-	ko:K12125	ko04712,map04712	-	-	-	ko00000,ko00001	-	-	early flowering
scaffold904438.2	21863	scaffold904438.2_21863	BGC outlier	0.379543	0.322705	positive alpha	-	-	G	A	downstream_gene_variant,intergenic_region	PITA_000058404-RA,PITA_000058404-CHR_END	13333.ERN13225	3.4e-141	508.8	Streptophyta	-	-	-	-	-	-	-	-	-	-	-	Protein of unknown function (DUF668)
scaffold841834	146486	scaffold841834_146486	BGC outlier	-0.683788	0.32255	negetive alpha	-	-	G	A	upstream_gene_variant,upstream_gene_variant,intergenic_region	PITA_000034297-RA,PITA_000034298-RA,PITA_000034298-CHR_END	13333.ERN02396	1.4e-08	66.2	Streptophyta	-	GO:0003674,GO:0003824,GO:0004553,GO:0004650,GO:0005575,GO:0005618,GO:0005623,GO:0008150,GO:0009664,GO:0009825,GO:0009827,GO:0009831,GO:0009987,GO:0016043,GO:0016049,GO:0016787,GO:0016798,GO:0030312,GO:0040007,GO:0042545,GO:0042547,GO:0044464,GO:0045229,GO:0071554,GO:0071555,GO:0071669,GO:0071840,GO:0071944	3.2.1.67	ko:K01213	ko00040,ko01100,map00040,map01100	M00081	R01982,R07413	RC00049	ko00000,ko00001,ko00002,ko01000	-	-	Polygalacturonase
tscaffold4596	29501	tscaffold4596_29501	BGC outlier	0.654936	0.322013	positive alpha	-	-	A	G	intergenic_region	CHR_START-PITA_000035214	-	-	-	-	-	-	-	-	-	-	-	-	-	-	-	-
scaffold804597.2	174611	scaffold804597.2_174611	BGC outlier	-0.646068	0.321101	negetive alpha	-	-	A	T	intron_variant	PITA_000034244-RA	102107.XP_008239213.1	2.9e-118	432.6	fabids	-	GO:0000325,GO:0003674,GO:0005215,GO:0005310,GO:0005342,GO:0005575,GO:0005622,GO:0005623,GO:0005737,GO:0005773,GO:0005774,GO:0006810,GO:0006811,GO:0006820,GO:0006835,GO:0008150,GO:0008509,GO:0008514,GO:0009705,GO:0015075,GO:0015140,GO:0015318,GO:0015556,GO:0015711,GO:0015740,GO:0015743,GO:0015849,GO:0016020,GO:0022857,GO:0031090,GO:0034220,GO:0043226,GO:0043227,GO:0043229,GO:0043231,GO:0044422,GO:…	-	-	-	-	-	-	-	-	-	Aluminum-activated malate transporter
scaffold563106.1	17442	scaffold563106.1_17442	BGC outlier	0.701925	0.320674	positive alpha	-	-	G	C	missense_variant	PITA_000080090-RA	4096.XP_009790868.1	1.5e-34	153.3	asterids	-	-	-	ko:K15078	ko03460,map03460	-	-	-	ko00000,ko00001,ko01000,ko03400	-	-	GIY-YIG catalytic domain
tscaffold6854	105033	tscaffold6854_105033	BGC outlier	0.698697	0.320076	positive alpha	-	-	C	A	downstream_gene_variant,intergenic_region	PITAhm_002193-RA,PITAhm_002193-CHR_END	13333.ERN13808	6.4e-15	87.8	Streptophyta	-	GO:0003674,GO:0005488,GO:0005515,GO:0005575,GO:0005622,GO:0005623,GO:0005737,GO:0005768,GO:0005770,GO:0005773,GO:0005829,GO:0006914,GO:0008150,GO:0008152,GO:0009056,GO:0009987,GO:0012505,GO:0016043,GO:0016236,GO:0022607,GO:0031410,GO:0031982,GO:0032182,GO:0034622,GO:0043130,GO:0043226,GO:0043227,GO:0043229,GO:0043231,GO:0043933,GO:0044085,GO:0044237,GO:0044248,GO:0044424,GO:0044444,GO:0044464,GO:…	-	ko:K17987	ko04137,map04137	-	-	-	ko00000,ko00001,ko03029,ko04131	-	-	ubiquitin binding
tscaffold5187	246392	tscaffold5187_246392	BGC outlier	-0.560874	0.318799	negetive alpha	-	-	C	T	3_prime_UTR_variant	PITA_000017281-RA	13333.ERN16243	1.8e-41	176	Streptophyta	-	GO:0005575,GO:0005622,GO:0005623,GO:0005634,GO:0043226,GO:0043227,GO:0043229,GO:0043231,GO:0044424,GO:0044464	-	ko:K14492	ko04075,map04075	-	-	-	ko00000,ko00001	-	-	two-component response regulator
tscaffold3881	271052	tscaffold3881_271052	BGC outlier	0.604116	0.315431	positive alpha	-	-	A	G	missense_variant	PITA_000004436-RA	3649.evm.model.supercontig_78.11	1.6e-19	105.1	Brassicales	ELF3	GO:0000003,GO:0000902,GO:0001101,GO:0003006,GO:0003674,GO:0003700,GO:0005575,GO:0005622,GO:0005623,GO:0005634,GO:0006355,GO:0006950,GO:0007154,GO:0007165,GO:0007275,GO:0007602,GO:0007623,GO:0008150,GO:0009266,GO:0009314,GO:0009409,GO:0009416,GO:0009581,GO:0009582,GO:0009583,GO:0009585,GO:0009605,GO:0009628,GO:0009639,GO:0009648,GO:0009653,GO:0009719,GO:0009725,GO:0009733,GO:0009737,GO:0009791,GO:…	-	ko:K12125	ko04712,map04712	-	-	-	ko00000,ko00001	-	-	early flowering
scaffold357969.2	46519	scaffold357969.2_46519	BGC outlier	0.449784	0.31503	positive alpha	-	-	T	C	missense_variant	PITA_000063664-RA	57918.XP_004287618.1	6.6e-15	87.8	Streptophyta	-	-	-	ko:K09422	-	-	-	-	ko00000,ko03000	-	-	RNA polymerase II transcription regulator recruiting activity
scaffold804597.2	174625	scaffold804597.2_174625	BGC outlier	-0.644571	0.313798	negetive alpha	-	-	C	A	intron_variant	PITA_000034244-RA	102107.XP_008239213.1	2.9e-118	432.6	fabids	-	GO:0000325,GO:0003674,GO:0005215,GO:0005310,GO:0005342,GO:0005575,GO:0005622,GO:0005623,GO:0005737,GO:0005773,GO:0005774,GO:0006810,GO:0006811,GO:0006820,GO:0006835,GO:0008150,GO:0008509,GO:0008514,GO:0009705,GO:0015075,GO:0015140,GO:0015318,GO:0015556,GO:0015711,GO:0015740,GO:0015743,GO:0015849,GO:0016020,GO:0022857,GO:0031090,GO:0034220,GO:0043226,GO:0043227,GO:0043229,GO:0043231,GO:0044422,GO:…	-	-	-	-	-	-	-	-	-	Aluminum-activated malate transporter
scaffold841834	146424	scaffold841834_146424	BGC outlier	-0.715776	0.312816	negetive alpha	-	-	T	C	synonymous_variant,upstream_gene_variant	PITA_000034298-RA,PITA_000034297-RA	88036.EFJ04715	2.5e-58	232.3	Streptophyta	-	GO:0003674,GO:0003824,GO:0004059,GO:0005575,GO:0005622,GO:0005623,GO:0005737,GO:0006725,GO:0006807,GO:0008080,GO:0008150,GO:0008152,GO:0009058,GO:0009507,GO:0009536,GO:0009987,GO:0010817,GO:0016407,GO:0016410,GO:0016740,GO:0016746,GO:0016747,GO:0017144,GO:0018130,GO:0019438,GO:0030186,GO:0030187,GO:0034641,GO:0034754,GO:0042430,GO:0042435,GO:0042445,GO:0042446,GO:0043226,GO:0043227,GO:0043229,GO:…	2.3.1.87	ko:K22450	ko00380,map00380	M00037	R02911	RC00004,RC00096	ko00000,ko00001,ko00002,ko01000	-	-	N-acetyltransferase
scaffold804597.2	174442	scaffold804597.2_174442	BGC outlier	-0.648251	0.311334	negetive alpha	-	-	C	G	missense_variant	PITA_000034244-RA	102107.XP_008239213.1	2.9e-118	432.6	fabids	-	GO:0000325,GO:0003674,GO:0005215,GO:0005310,GO:0005342,GO:0005575,GO:0005622,GO:0005623,GO:0005737,GO:0005773,GO:0005774,GO:0006810,GO:0006811,GO:0006820,GO:0006835,GO:0008150,GO:0008509,GO:0008514,GO:0009705,GO:0015075,GO:0015140,GO:0015318,GO:0015556,GO:0015711,GO:0015740,GO:0015743,GO:0015849,GO:0016020,GO:0022857,GO:0031090,GO:0034220,GO:0043226,GO:0043227,GO:0043229,GO:0043231,GO:0044422,GO:…	-	-	-	-	-	-	-	-	-	Aluminum-activated malate transporter
tscaffold7863	150297	tscaffold7863_150297	BGC outlier	0.662953	0.310274	positive alpha	-	-	A	G	intron_variant	PITAhm_000190-RA	225117.XP_009372243.1	2.5e-150	538.9	fabids	-	-	-	-	-	-	-	-	-	-	-	ACT domain
scaffold904438.2	21906	scaffold904438.2_21906	BGC outlier	0.382994	0.30872	positive alpha	-	-	G	A	downstream_gene_variant,intergenic_region	PITA_000058404-RA,PITA_000058404-CHR_END	13333.ERN13225	3.4e-141	508.8	Streptophyta	-	-	-	-	-	-	-	-	-	-	-	Protein of unknown function (DUF668)
tscaffold855	316048	tscaffold855_316048	BGC outlier	0.414099	0.305583	positive alpha	-	-	A	G	intergenic_region	CHR_START-PITA_000006900	-	-	-	-	-	-	-	-	-	-	-	-	-	-	-	-
tscaffold3424	387916	tscaffold3424_387916	BGC outlier	0.534058	0.304877	positive alpha	-	-	C	T	intergenic_region	.	-	-	-	-	-	-	-	-	-	-	-	-	-	-	-	-
tscaffold4206	613690	tscaffold4206_613690	BGC outlier	-0.435824	0.300699	negetive alpha	-	-	T	A	intergenic_region	PITA_000008462-CHR_END	-	-	-	-	-	-	-	-	-	-	-	-	-	-	-	-
tscaffold3726	556059	tscaffold3726_556059	BGC outlier	-0.742831	0.298577	negetive alpha	-	-	G	T	3_prime_UTR_variant	PITA_000007079-RA	4432.XP_010250050.1	3.9e-96	357.8	Streptophyta	-	GO:0005575,GO:0005623,GO:0005886,GO:0006629,GO:0006644,GO:0006793,GO:0006796,GO:0008150,GO:0008152,GO:0008610,GO:0008654,GO:0009058,GO:0009987,GO:0016020,GO:0019637,GO:0044237,GO:0044238,GO:0044249,GO:0044255,GO:0044464,GO:0071704,GO:0071944,GO:0090407,GO:1901576	2.7.1.82	ko:K00894	ko00564,ko01100,map00564,map01100	M00092	R01468	RC00002,RC00017	ko00000,ko00001,ko00002,ko01000	-	-	ethanolamine kinase
tscaffold3832	46796	tscaffold3832_46796	BGC outlier	0.517546	0.297493	positive alpha	-	-	C	T	intergenic_region	PITA_000003750-PITA_000003759	-	-	-	-	-	-	-	-	-	-	-	-	-	-	-	-
scaffold900990.2	13710	scaffold900990.2_13710	BGC outlier	0.35448	0.296606	positive alpha	-	-	T	A	intergenic_region	CHR_START-PITA_000081771	-	-	-	-	-	-	-	-	-	-	-	-	-	-	-	-
scaffold884212	22895	scaffold884212_22895	BGC outlier	0.593964	0.292965	positive alpha	-	-	G	T	intergenic_region	.	-	-	-	-	-	-	-	-	-	-	-	-	-	-	-	-
scaffold884212	22891	scaffold884212_22891	BGC outlier	0.591833	0.289724	positive alpha	-	-	C	T	intergenic_region	.	-	-	-	-	-	-	-	-	-	-	-	-	-	-	-	-
scaffold841834	146296	scaffold841834_146296	BGC outlier	-0.683573	0.288955	negetive alpha	-	-	T	A	missense_variant,upstream_gene_variant	PITA_000034298-RA,PITA_000034297-RA	88036.EFJ04715	2.5e-58	232.3	Streptophyta	-	GO:0003674,GO:0003824,GO:0004059,GO:0005575,GO:0005622,GO:0005623,GO:0005737,GO:0006725,GO:0006807,GO:0008080,GO:0008150,GO:0008152,GO:0009058,GO:0009507,GO:0009536,GO:0009987,GO:0010817,GO:0016407,GO:0016410,GO:0016740,GO:0016746,GO:0016747,GO:0017144,GO:0018130,GO:0019438,GO:0030186,GO:0030187,GO:0034641,GO:0034754,GO:0042430,GO:0042435,GO:0042445,GO:0042446,GO:0043226,GO:0043227,GO:0043229,GO:…	2.3.1.87	ko:K22450	ko00380,map00380	M00037	R02911	RC00004,RC00096	ko00000,ko00001,ko00002,ko01000	-	-	N-acetyltransferase
tscaffold5187	246401	tscaffold5187_246401	BGC outlier	-0.597384	0.287676	negetive alpha	-	-	A	G	3_prime_UTR_variant	PITA_000017281-RA	13333.ERN16243	1.8e-41	176	Streptophyta	-	GO:0005575,GO:0005622,GO:0005623,GO:0005634,GO:0043226,GO:0043227,GO:0043229,GO:0043231,GO:0044424,GO:0044464	-	ko:K14492	ko04075,map04075	-	-	-	ko00000,ko00001	-	-	two-component response regulator
scaffold872336	34894	scaffold872336_34894	BGC outlier	0.414554	0.287601	positive alpha	-	-	G	A	intergenic_region	.	-	-	-	-	-	-	-	-	-	-	-	-	-	-	-	-
tscaffold642	418398	tscaffold642_418398	BGC outlier	0.569122	0.286366	positive alpha	-	-	A	C	synonymous_variant	PITAhm_000303-RA	88036.EFJ14877	1e-127	464.5	Streptophyta	-	-	-	ko:K15202	-	-	-	-	ko00000,ko03021	-	-	General transcription factor 3C polypeptide 5-like
scaffold306565.3	61434	scaffold306565.3_61434	BGC outlier	-0.850604	0.28323	negetive alpha	-	-	A	T	3_prime_UTR_variant	PITA_000026385-RA	13333.ERN01291	6.8e-62	244.2	Streptophyta	-	-	-	-	-	-	-	-	-	-	-	integral membrane HPP family protein
tscaffold4206	536272	tscaffold4206_536272	BGC outlier	-0.456559	0.28305	negetive alpha	-	-	T	A	intergenic_region	PITA_000008462-CHR_END	-	-	-	-	-	-	-	-	-	-	-	-	-	-	-	-
tscaffold5031	313953	tscaffold5031_313953	BGC outlier	-0.61961	0.281533	negetive alpha	-	-	C	T	3_prime_UTR_variant	PITA_000006504-RA	4641.GSMUA_Achr1P23030_001	4.2e-55	221.1	Liliopsida	-	-	-	ko:K03245	ko03013,map03013	-	-	-	ko00000,ko00001,ko03009,ko03012	-	-	component of the eukaryotic translation initiation factor 3 (eIF-3) complex, which is involved in protein synthesis of a specialized repertoire of mRNAs and, together with other initiation factors, stimulates binding of mRNA and methionyl-tRNAi to the 40S ribosome. The eIF-3 complex specifically targets and initiates translation of a subset of mRNAs involved in cell proliferation
tscaffold5865	127058	tscaffold5865_127058	BGC outlier	-0.565896	0.280417	negetive alpha	-	-	G	A	3_prime_UTR_variant	PITA_000014682-RA	4432.XP_010252880.1	1.9e-22	115.9	Streptophyta	-	-	-	-	-	-	-	-	-	-	-	expressed protein
tscaffold5031	313892	tscaffold5031_313892	BGC outlier	-0.639058	0.278696	negetive alpha	-	-	T	G	3_prime_UTR_variant	PITA_000006504-RA	4641.GSMUA_Achr1P23030_001	4.2e-55	221.1	Liliopsida	-	-	-	ko:K03245	ko03013,map03013	-	-	-	ko00000,ko00001,ko03009,ko03012	-	-	component of the eukaryotic translation initiation factor 3 (eIF-3) complex, which is involved in protein synthesis of a specialized repertoire of mRNAs and, together with other initiation factors, stimulates binding of mRNA and methionyl-tRNAi to the 40S ribosome. The eIF-3 complex specifically targets and initiates translation of a subset of mRNAs involved in cell proliferation
scaffold32180.3	18870	scaffold32180.3_18870	BGC outlier	0.376929	0.277994	positive alpha	-	-	G	T	intergenic_region	.	-	-	-	-	-	-	-	-	-	-	-	-	-	-	-	-
scaffold419227	86064	scaffold419227_86064	BGC outlier	0.692252	0.276079	positive alpha	-	-	T	C	3_prime_UTR_variant	PITA_000049498-RA	13333.ERN20505	0	1519.6	Streptophyta	RPB2	-	2.7.7.6	ko:K03010	ko00230,ko00240,ko01100,ko03020,ko05016,ko05169,map00230,map00240,map01100,map03020,map05016,map05169	M00180	R00435,R00441,R00442,R00443	RC02795	br01611,ko00000,ko00001,ko00002,ko01000,ko03021,ko03400	-	-	DNA-dependent RNA polymerase catalyzes the transcription of DNA into RNA using the four ribonucleoside triphosphates as substrates
tscaffold403	610750	tscaffold403_610750	BGC outlier	0.569054	0.272349	positive alpha	-	-	T	C	intergenic_region	CHR_START-PITA_000004924	-	-	-	-	-	-	-	-	-	-	-	-	-	-	-	-
tscaffold2175	723164	tscaffold2175_723164	BGC outlier	0.599522	0.271662	positive alpha	-	-	G	T	missense_variant	PITA_000001884-RA	4432.XP_010262722.1	4.1e-128	464.5	Streptophyta	-	-	-	-	-	-	-	-	-	-	-	Protein SSUH2 homolog
scaffold763183	15223	scaffold763183_15223	BGC outlier	-0.411571	0.269839	negetive alpha	-	-	T	C	3_prime_UTR_variant	PITA_000057580-RA	4641.GSMUA_Achr2P03220_001	2.9e-205	721.5	Liliopsida	-	GO:0003674,GO:0003824,GO:0003866,GO:0005575,GO:0005622,GO:0005623,GO:0005737,GO:0006082,GO:0008150,GO:0008152,GO:0009058,GO:0009423,GO:0009507,GO:0009532,GO:0009536,GO:0009570,GO:0009987,GO:0016053,GO:0016740,GO:0016765,GO:0019752,GO:0043226,GO:0043227,GO:0043229,GO:0043231,GO:0043436,GO:0043648,GO:0043650,GO:0044237,GO:0044249,GO:0044281,GO:0044283,GO:0044422,GO:0044424,GO:0044434,GO:0044435,GO:…	2.5.1.19	ko:K00800	ko00400,ko01100,ko01110,ko01130,ko01230,map00400,map01100,map01110,map01130,map01230	M00022	R03460	RC00350	ko00000,ko00001,ko00002,ko01000	-	-	Belongs to the EPSP synthase family
tscaffold1054	329798	tscaffold1054_329798	BGC outlier	-0.511852	0.269339	negetive alpha	-	-	T	G	intron_variant	PITA_000004110-RA	3656.XP_008450536.1	1.5e-31	142.5	fabids	-	-	-	ko:K03283	ko03040,ko04010,ko04141,ko04144,ko04213,ko04612,ko04915,ko05134,ko05145,ko05162,ko05164,ko05169,map03040,map04010,map04141,map04144,map04213,map04612,map04915,map05134,map05145,map05162,map05164,map05169	M00353,M00355	-	-	ko00000,ko00001,ko00002,ko01009,ko03009,ko03029,ko03041,ko03051,ko03110,ko04131,ko04147,ko04516	1.A.33.1	-	heat shock
scaffold727116	10394	scaffold727116_10394	BGC outlier	-0.603586	0.268941	negetive alpha	-	-	A	G	intergenic_region	.	-	-	-	-	-	-	-	-	-	-	-	-	-	-	-	-
tscaffold5031	313942	tscaffold5031_313942	BGC outlier	-0.638747	0.268686	negetive alpha	-	-	A	T	3_prime_UTR_variant	PITA_000006504-RA	4641.GSMUA_Achr1P23030_001	4.2e-55	221.1	Liliopsida	-	-	-	ko:K03245	ko03013,map03013	-	-	-	ko00000,ko00001,ko03009,ko03012	-	-	component of the eukaryotic translation initiation factor 3 (eIF-3) complex, which is involved in protein synthesis of a specialized repertoire of mRNAs and, together with other initiation factors, stimulates binding of mRNA and methionyl-tRNAi to the 40S ribosome. The eIF-3 complex specifically targets and initiates translation of a subset of mRNAs involved in cell proliferation
tscaffold3313	267772	tscaffold3313_267772	BGC outlier	-0.701305	0.264495	negetive alpha	-	-	A	G	intron_variant	PITAhm_002798-RA	4432.XP_010263608.1	4.7e-150	537.7	Streptophyta	-	GO:0000003,GO:0000272,GO:0003006,GO:0003674,GO:0003824,GO:0004553,GO:0004567,GO:0005575,GO:0005576,GO:0005623,GO:0005975,GO:0005976,GO:0006950,GO:0007275,GO:0008150,GO:0008152,GO:0009056,GO:0009057,GO:0009636,GO:0009664,GO:0009791,GO:0009827,GO:0009828,GO:0009845,GO:0009900,GO:0009987,GO:0010035,GO:0010038,GO:0010047,GO:0010154,GO:0010412,GO:0015923,GO:0016043,GO:0016052,GO:0016787,GO:0016798,GO:…	3.2.1.78	ko:K19355	ko00051,map00051	-	R01332	RC00467	ko00000,ko00001,ko01000	-	-	Belongs to the glycosyl hydrolase 5 (cellulase A) family
scaffold888845.1	132798	scaffold888845.1_132798	BGC outlier	-0.675141	0.263881	negetive alpha	-	-	A	G	intron_variant	m.53743.path1	-	-	-	-	-	-	-	-	-	-	-	-	-	-	-	-
tscaffold8851	107304	tscaffold8851_107304	BGC outlier	0.683175	0.261793	positive alpha	-	-	G	A	intergenic_region	.	-	-	-	-	-	-	-	-	-	-	-	-	-	-	-	-
tscaffold362	1278900	tscaffold362_1278900	BGC outlier	-0.616189	0.261695	negetive alpha	-	-	C	T	intron_variant	PITAhm_003320-RA	3983.cassava4.1_001383m	1.2e-108	401.4	fabids	-	-	-	-	-	-	-	-	-	-	-	Protein of unknown function (DUF1296)
tscaffold191	498091	tscaffold191_498091	BGC outlier	-0.644303	0.261039	negetive alpha	-	-	G	A	downstream_gene_variant,intergenic_region	PITAhm_003331-RA,CHR_START-PITAhm_003331	4432.XP_010275910.1	0	1144.4	Streptophyta	ARF6	-	-	-	-	-	-	-	-	-	-	Auxin response factors (ARFs) are transcriptional factors that bind specifically to the DNA sequence 5'-TGTCTC-3' found in the auxin-responsive promoter elements (AuxREs)
scaffold419227	86065	scaffold419227_86065	BGC outlier	0.677216	0.260408	positive alpha	-	-	G	A	3_prime_UTR_variant	PITA_000049498-RA	13333.ERN20505	0	1519.6	Streptophyta	RPB2	-	2.7.7.6	ko:K03010	ko00230,ko00240,ko01100,ko03020,ko05016,ko05169,map00230,map00240,map01100,map03020,map05016,map05169	M00180	R00435,R00441,R00442,R00443	RC02795	br01611,ko00000,ko00001,ko00002,ko01000,ko03021,ko03400	-	-	DNA-dependent RNA polymerase catalyzes the transcription of DNA into RNA using the four ribonucleoside triphosphates as substrates
tscaffold8851	107022	tscaffold8851_107022	BGC outlier	0.647782	0.260008	positive alpha	-	-	T	C	intergenic_region	.	-	-	-	-	-	-	-	-	-	-	-	-	-	-	-	-
tscaffold5031	313705	tscaffold5031_313705	BGC outlier	-0.648331	0.258672	negetive alpha	-	-	A	G	3_prime_UTR_variant	PITA_000006504-RA	4641.GSMUA_Achr1P23030_001	4.2e-55	221.1	Liliopsida	-	-	-	ko:K03245	ko03013,map03013	-	-	-	ko00000,ko00001,ko03009,ko03012	-	-	component of the eukaryotic translation initiation factor 3 (eIF-3) complex, which is involved in protein synthesis of a specialized repertoire of mRNAs and, together with other initiation factors, stimulates binding of mRNA and methionyl-tRNAi to the 40S ribosome. The eIF-3 complex specifically targets and initiates translation of a subset of mRNAs involved in cell proliferation
scaffold563497	170711	scaffold563497_170711	BGC outlier	0.399033	0.258133	positive alpha	-	-	C	G	downstream_gene_variant,intergenic_region	PITA_000027689-RA,CHR_START-PITA_000027689	3218.PP1S92_5V6.3	8.2e-169	599.7	Streptophyta	-	GO:0000003,GO:0001067,GO:0003006,GO:0003674,GO:0003676,GO:0003677,GO:0005488,GO:0005575,GO:0005622,GO:0005623,GO:0005634,GO:0007275,GO:0008150,GO:0008152,GO:0009058,GO:0009314,GO:0009416,GO:0009605,GO:0009628,GO:0009648,GO:0009649,GO:0009718,GO:0009791,GO:0009812,GO:0009813,GO:0010228,GO:0022414,GO:0032501,GO:0032502,GO:0042440,GO:0042752,GO:0043153,GO:0043226,GO:0043227,GO:0043229,GO:0043231,GO:…	-	ko:K11805	-	-	-	-	ko00000,ko04121	-	-	WD repeat-containing protein
tscaffold8851	107687	tscaffold8851_107687	BGC outlier	0.699593	0.257169	positive alpha	-	-	A	T	intergenic_region	.	-	-	-	-	-	-	-	-	-	-	-	-	-	-	-	-
scaffold125481	19836	scaffold125481_19836	BGC outlier	0.598729	0.256474	positive alpha	-	-	T	C	intergenic_region	.	-	-	-	-	-	-	-	-	-	-	-	-	-	-	-	-
tscaffold5031	314125	tscaffold5031_314125	BGC outlier	-0.675619	0.255158	negetive alpha	-	-	C	A	3_prime_UTR_variant	PITA_000006504-RA	4641.GSMUA_Achr1P23030_001	4.2e-55	221.1	Liliopsida	-	-	-	ko:K03245	ko03013,map03013	-	-	-	ko00000,ko00001,ko03009,ko03012	-	-	component of the eukaryotic translation initiation factor 3 (eIF-3) complex, which is involved in protein synthesis of a specialized repertoire of mRNAs and, together with other initiation factors, stimulates binding of mRNA and methionyl-tRNAi to the 40S ribosome. The eIF-3 complex specifically targets and initiates translation of a subset of mRNAs involved in cell proliferation
tscaffold7730	153378	tscaffold7730_153378	BGC outlier	0.569771	0.253118	positive alpha	-	-	G	A	synonymous_variant	PITA_000019382-RA	3760.EMJ06724	1.5e-98	366.3	fabids	-	-	-	-	-	-	-	-	-	-	-	-
scaffold876022	32528	scaffold876022_32528	BGC outlier	-0.651958	0.252057	negetive alpha	-	-	G	A	upstream_gene_variant,intergenic_region	PITA_000058761-RA,CHR_START-PITA_000058761	-	-	-	-	-	-	-	-	-	-	-	-	-	-	-	-
tscaffold2175	723194	tscaffold2175_723194	BGC outlier	0.592177	0.251411	positive alpha	-	-	T	G	missense_variant	PITA_000001884-RA	4432.XP_010262722.1	4.1e-128	464.5	Streptophyta	-	-	-	-	-	-	-	-	-	-	-	Protein SSUH2 homolog
tscaffold8851	106968	tscaffold8851_106968	BGC outlier	0.704405	0.251299	positive alpha	-	-	G	T	intergenic_region	.	-	-	-	-	-	-	-	-	-	-	-	-	-	-	-	-
tscaffold695	1410147	tscaffold695_1410147	BGC outlier	0.49516	0.251	positive alpha	-	-	T	G	3_prime_UTR_variant	PITA_000001251-RA	3218.PP1S2_649V6.1	4.3e-89	335.1	Streptophyta	-	GO:0003674,GO:0003824,GO:0006066,GO:0006793,GO:0006796,GO:0008150,GO:0008152,GO:0009058,GO:0009987,GO:0010264,GO:0016301,GO:0016310,GO:0016740,GO:0016772,GO:0016773,GO:0017144,GO:0019140,GO:0019637,GO:0019751,GO:0032958,GO:0033517,GO:0043647,GO:0044237,GO:0044281,GO:0044283,GO:0046165,GO:0046173,GO:0071704,GO:0090407,GO:1901576,GO:1901615,GO:1901617	2.7.1.64	ko:K19517	ko00562,ko01100,map00562,map01100	-	R07279	RC00002,RC00078	ko00000,ko00001,ko01000	-	-	carbohydrate kinase family protein
tscaffold595	428375	tscaffold595_428375	BGC outlier	-0.396535	0.249667	negetive alpha	-	-	G	C	intergenic_region	CHR_START-PITA_000009456	-	-	-	-	-	-	-	-	-	-	-	-	-	-	-	-
tscaffold4593	12087	tscaffold4593_12087	BGC outlier	0.435914	0.24813	positive alpha	-	-	C	A	downstream_gene_variant,intergenic_region	PITAhm_001204-RA,CHR_START-PITAhm_001204	42345.XP_008800024.1	4.6e-200	704.1	Liliopsida	CDKE-1	GO:0003674,GO:0003824,GO:0004672,GO:0004674,GO:0004693,GO:0005575,GO:0005622,GO:0005623,GO:0005634,GO:0005654,GO:0006464,GO:0006468,GO:0006793,GO:0006796,GO:0006807,GO:0007346,GO:0008150,GO:0008152,GO:0009987,GO:0016301,GO:0016310,GO:0016592,GO:0016740,GO:0016772,GO:0016773,GO:0019538,GO:0031974,GO:0031981,GO:0032991,GO:0036211,GO:0043170,GO:0043226,GO:0043227,GO:0043229,GO:0043231,GO:0043233,GO:…	2.7.11.22,2.7.11.23	ko:K02208	-	-	-	-	ko00000,ko01000,ko01001,ko03021	-	-	belongs to the protein kinase superfamily
tscaffold8851	107168	tscaffold8851_107168	BGC outlier	0.651765	0.246357	positive alpha	-	-	A	G	intergenic_region	.	-	-	-	-	-	-	-	-	-	-	-	-	-	-	-	-
scaffold242274	11992	scaffold242274_11992	BGC outlier	-0.566998	0.24602	negetive alpha	-	-	G	A	intergenic_region	.	-	-	-	-	-	-	-	-	-	-	-	-	-	-	-	-
scaffold316926	92111	scaffold316926_92111	BGC outlier	0.795432	0.245687	positive alpha	-	-	T	A	synonymous_variant	PITA_000028722-RA	3760.EMJ11116	4.8e-152	544.7	fabids	F3'H	GO:0003674,GO:0003824,GO:0004497,GO:0005575,GO:0008150,GO:0008152,GO:0009058,GO:0009719,GO:0009725,GO:0009733,GO:0010033,GO:0016020,GO:0016491,GO:0016705,GO:0016709,GO:0019748,GO:0042221,GO:0044550,GO:0050896,GO:0055114	1.14.13.21	ko:K05280	ko00941,ko00944,ko01100,ko01110,map00941,map00944,map01100,map01110	-	R02442,R03124,R06537,R06538,R08002,R08032	RC00046	ko00000,ko00001,ko00199,ko01000	-	-	Belongs to the cytochrome P450 family
tscaffold6665	24874	tscaffold6665_24874	BGC outlier	0.458848	0.245184	positive alpha	-	-	T	G	intron_variant	PITA_000060811-RA	13333.ERN13235	1.5e-167	597.4	Streptophyta	-	GO:0005575,GO:0005623,GO:0005886,GO:0008150,GO:0009832,GO:0009834,GO:0009987,GO:0016020,GO:0042546,GO:0044085,GO:0044464,GO:0071554,GO:0071669,GO:0071840,GO:0071944	-	-	-	-	-	-	-	-	-	Leucine-rich repeat receptor-like protein kinase
scaffold876022	32521	scaffold876022_32521	BGC outlier	-0.634821	0.243561	negetive alpha	-	-	T	C	upstream_gene_variant,intergenic_region	PITA_000058761-RA,CHR_START-PITA_000058761	-	-	-	-	-	-	-	-	-	-	-	-	-	-	-	-
C32274892	18658	C32274892_18658	BGC outlier	-0.383605	0.242286	negetive alpha	-	-	A	T	intergenic_region	PITA_000081606-CHR_END	-	-	-	-	-	-	-	-	-	-	-	-	-	-	-	-
scaffold876022	32513	scaffold876022_32513	BGC outlier	-0.632499	0.241245	negetive alpha	-	-	T	C	upstream_gene_variant,intergenic_region	PITA_000058761-RA,CHR_START-PITA_000058761	-	-	-	-	-	-	-	-	-	-	-	-	-	-	-	-
tscaffold5031	313642	tscaffold5031_313642	BGC outlier	-0.669155	0.239785	negetive alpha	-	-	T	G	3_prime_UTR_variant	PITA_000006504-RA	4641.GSMUA_Achr1P23030_001	4.2e-55	221.1	Liliopsida	-	-	-	ko:K03245	ko03013,map03013	-	-	-	ko00000,ko00001,ko03009,ko03012	-	-	component of the eukaryotic translation initiation factor 3 (eIF-3) complex, which is involved in protein synthesis of a specialized repertoire of mRNAs and, together with other initiation factors, stimulates binding of mRNA and methionyl-tRNAi to the 40S ribosome. The eIF-3 complex specifically targets and initiates translation of a subset of mRNAs involved in cell proliferation
tscaffold334	395477	tscaffold334_395477	BGC outlier	-0.780638	0.239097	negetive alpha	-	-	C	G	intergenic_region	PITA_000010296-CHR_END	-	-	-	-	-	-	-	-	-	-	-	-	-	-	-	-
scaffold681873	54905	scaffold681873_54905	BGC outlier	-0.457422	0.238754	negetive alpha	-	-	G	A	synonymous_variant	PITA_000053458-RA	4641.GSMUA_Achr6P31070_001	1.5e-29	136.3	Liliopsida	-	-	-	-	-	-	-	-	-	-	-	Mal d 1-associated protein
tscaffold403	610795	tscaffold403_610795	BGC outlier	0.63479	0.237964	positive alpha	-	-	A	G	intergenic_region	CHR_START-PITA_000004924	-	-	-	-	-	-	-	-	-	-	-	-	-	-	-	-
tscaffold2641	485428	tscaffold2641_485428	BGC outlier	-0.536399	0.237731	negetive alpha	-	-	A	T	intron_variant	PITAhm_000627-RA	3218.PP1S81_211V6.1	1.3e-135	490.3	Streptophyta	-	-	-	-	-	-	-	-	-	-	-	F-box kelch-repeat protein
scaffold54700.2	27262	scaffold54700.2_27262	BGC outlier	-0.631601	0.23708	negetive alpha	-	-	T	C	3_prime_UTR_variant	PITA_000033647-RA	29730.Gorai.011G057100.1	1.7e-42	179.5	Streptophyta	-	GO:0003674,GO:0005488,GO:0005515,GO:0051087	-	ko:K09512	-	-	-	-	ko00000,ko03110	-	-	DnaJ homolog subfamily B member
scaffold764990	43835	scaffold764990_43835	BGC outlier	0.456124	0.235182	positive alpha	-	-	G	A	missense_variant	PITA_000060067-RA	13333.ERN13277	6.9e-122	444.5	Streptophyta	-	GO:0000041,GO:0003674,GO:0005215,GO:0005575,GO:0005623,GO:0005886,GO:0006810,GO:0006811,GO:0006812,GO:0006855,GO:0008150,GO:0009987,GO:0010033,GO:0010035,GO:0010037,GO:0010119,GO:0015238,GO:0015691,GO:0015893,GO:0016020,GO:0022857,GO:0030001,GO:0035690,GO:0042221,GO:0042493,GO:0044464,GO:0050789,GO:0050794,GO:0050896,GO:0051179,GO:0051234,GO:0051235,GO:0051238,GO:0051716,GO:0055085,GO:0065007,GO:…	-	ko:K03327	-	-	-	-	ko00000,ko02000	2.A.66.1	-	Belongs to the multi antimicrobial extrusion (MATE) (TC 2.A.66.1) family
tscaffold5031	314137	tscaffold5031_314137	BGC outlier	-0.691383	0.235162	negetive alpha	-	-	G	C	3_prime_UTR_variant	PITA_000006504-RA	4641.GSMUA_Achr1P23030_001	4.2e-55	221.1	Liliopsida	-	-	-	ko:K03245	ko03013,map03013	-	-	-	ko00000,ko00001,ko03009,ko03012	-	-	component of the eukaryotic translation initiation factor 3 (eIF-3) complex, which is involved in protein synthesis of a specialized repertoire of mRNAs and, together with other initiation factors, stimulates binding of mRNA and methionyl-tRNAi to the 40S ribosome. The eIF-3 complex specifically targets and initiates translation of a subset of mRNAs involved in cell proliferation
tscaffold4593	12142	tscaffold4593_12142	BGC outlier	0.461507	0.23437	positive alpha	-	-	T	C	downstream_gene_variant,intergenic_region	PITAhm_001204-RA,CHR_START-PITAhm_001204	42345.XP_008800024.1	4.6e-200	704.1	Liliopsida	CDKE-1	GO:0003674,GO:0003824,GO:0004672,GO:0004674,GO:0004693,GO:0005575,GO:0005622,GO:0005623,GO:0005634,GO:0005654,GO:0006464,GO:0006468,GO:0006793,GO:0006796,GO:0006807,GO:0007346,GO:0008150,GO:0008152,GO:0009987,GO:0016301,GO:0016310,GO:0016592,GO:0016740,GO:0016772,GO:0016773,GO:0019538,GO:0031974,GO:0031981,GO:0032991,GO:0036211,GO:0043170,GO:0043226,GO:0043227,GO:0043229,GO:0043231,GO:0043233,GO:…	2.7.11.22,2.7.11.23	ko:K02208	-	-	-	-	ko00000,ko01000,ko01001,ko03021	-	-	belongs to the protein kinase superfamily
scaffold871626.2	34966	scaffold871626.2_34966	BGC outlier	0.608734	0.233341	positive alpha	-	-	T	G	intron_variant	PITA_000044786-RA	13333.ERN17582	6.9e-76	290.4	Streptophyta	-	-	-	ko:K19202	-	-	-	-	ko00000,ko03036	-	-	Sin3 binding region of histone deacetylase complex subunit SAP30
scaffold139545	23296	scaffold139545_23296	BGC outlier	-0.645357	0.231693	negetive alpha	-	-	T	A	intergenic_region	.	-	-	-	-	-	-	-	-	-	-	-	-	-	-	-	-
tscaffold7730	264751	tscaffold7730_264751	BGC outlier	0.597261	0.231446	positive alpha	-	-	C	A	synonymous_variant	PITA_000019384-RA	4432.XP_010265413.1	4.9e-120	438.3	Streptophyta	-	-	-	ko:K08900	-	-	-	-	ko00000,ko03029	-	-	Belongs to the AAA ATPase family
tscaffold7730	264748	tscaffold7730_264748	BGC outlier	0.605937	0.231416	positive alpha	-	-	A	G	synonymous_variant	PITA_000019384-RA	4432.XP_010265413.1	4.9e-120	438.3	Streptophyta	-	-	-	ko:K08900	-	-	-	-	ko00000,ko03029	-	-	Belongs to the AAA ATPase family
scaffold335745	27936	scaffold335745_27936	BGC outlier	-0.622496	0.227485	negetive alpha	-	-	C	T	intergenic_region	.	-	-	-	-	-	-	-	-	-	-	-	-	-	-	-	-
scaffold316926	92128	scaffold316926_92128	BGC outlier	0.781847	0.227479	positive alpha	-	-	G	C	missense_variant	PITA_000028722-RA	3760.EMJ11116	4.8e-152	544.7	fabids	F3'H	GO:0003674,GO:0003824,GO:0004497,GO:0005575,GO:0008150,GO:0008152,GO:0009058,GO:0009719,GO:0009725,GO:0009733,GO:0010033,GO:0016020,GO:0016491,GO:0016705,GO:0016709,GO:0019748,GO:0042221,GO:0044550,GO:0050896,GO:0055114	1.14.13.21	ko:K05280	ko00941,ko00944,ko01100,ko01110,map00941,map00944,map01100,map01110	-	R02442,R03124,R06537,R06538,R08002,R08032	RC00046	ko00000,ko00001,ko00199,ko01000	-	-	Belongs to the cytochrome P450 family
scaffold316926	92149	scaffold316926_92149	BGC outlier	0.765147	0.227471	positive alpha	-	-	C	T	missense_variant	PITA_000028722-RA	3760.EMJ11116	4.8e-152	544.7	fabids	F3'H	GO:0003674,GO:0003824,GO:0004497,GO:0005575,GO:0008150,GO:0008152,GO:0009058,GO:0009719,GO:0009725,GO:0009733,GO:0010033,GO:0016020,GO:0016491,GO:0016705,GO:0016709,GO:0019748,GO:0042221,GO:0044550,GO:0050896,GO:0055114	1.14.13.21	ko:K05280	ko00941,ko00944,ko01100,ko01110,map00941,map00944,map01100,map01110	-	R02442,R03124,R06537,R06538,R08002,R08032	RC00046	ko00000,ko00001,ko00199,ko01000	-	-	Belongs to the cytochrome P450 family
tscaffold334	395596	tscaffold334_395596	BGC outlier	-0.815485	0.22643	negetive alpha	-	-	T	A	intergenic_region	PITA_000010296-CHR_END	-	-	-	-	-	-	-	-	-	-	-	-	-	-	-	-
tscaffold4593	11771	tscaffold4593_11771	BGC outlier	0.458751	0.226371	positive alpha	-	-	G	A	downstream_gene_variant,intergenic_region	PITAhm_001204-RA,CHR_START-PITAhm_001204	42345.XP_008800024.1	4.6e-200	704.1	Liliopsida	CDKE-1	GO:0003674,GO:0003824,GO:0004672,GO:0004674,GO:0004693,GO:0005575,GO:0005622,GO:0005623,GO:0005634,GO:0005654,GO:0006464,GO:0006468,GO:0006793,GO:0006796,GO:0006807,GO:0007346,GO:0008150,GO:0008152,GO:0009987,GO:0016301,GO:0016310,GO:0016592,GO:0016740,GO:0016772,GO:0016773,GO:0019538,GO:0031974,GO:0031981,GO:0032991,GO:0036211,GO:0043170,GO:0043226,GO:0043227,GO:0043229,GO:0043231,GO:0043233,GO:…	2.7.11.22,2.7.11.23	ko:K02208	-	-	-	-	ko00000,ko01000,ko01001,ko03021	-	-	belongs to the protein kinase superfamily
tscaffold8555	49791	tscaffold8555_49791	BGC outlier	0.715787	0.225997	positive alpha	-	-	T	C	intergenic_region	PITA_000064054-PITA_000064054_circ	-	-	-	-	-	-	-	-	-	-	-	-	-	-	-	-
scaffold727116	10319	scaffold727116_10319	BGC outlier	-0.701538	0.225663	negetive alpha	-	-	T	C	intergenic_region	.	-	-	-	-	-	-	-	-	-	-	-	-	-	-	-	-
C31899654	11023	C31899654_11023	BGC outlier	0.678614	0.224398	positive alpha	-	-	G	A	intergenic_region	.	-	-	-	-	-	-	-	-	-	-	-	-	-	-	-	-
tscaffold4593	12018	tscaffold4593_12018	BGC outlier	0.484194	0.223179	positive alpha	-	-	A	C	downstream_gene_variant,intergenic_region	PITAhm_001204-RA,CHR_START-PITAhm_001204	42345.XP_008800024.1	4.6e-200	704.1	Liliopsida	CDKE-1	GO:0003674,GO:0003824,GO:0004672,GO:0004674,GO:0004693,GO:0005575,GO:0005622,GO:0005623,GO:0005634,GO:0005654,GO:0006464,GO:0006468,GO:0006793,GO:0006796,GO:0006807,GO:0007346,GO:0008150,GO:0008152,GO:0009987,GO:0016301,GO:0016310,GO:0016592,GO:0016740,GO:0016772,GO:0016773,GO:0019538,GO:0031974,GO:0031981,GO:0032991,GO:0036211,GO:0043170,GO:0043226,GO:0043227,GO:0043229,GO:0043231,GO:0043233,GO:…	2.7.11.22,2.7.11.23	ko:K02208	-	-	-	-	ko00000,ko01000,ko01001,ko03021	-	-	belongs to the protein kinase superfamily
tscaffold745	167451	tscaffold745_167451	BGC outlier	0.398896	0.222249	positive alpha	-	-	G	A	intergenic_region	CHR_START-PITA_000002590	-	-	-	-	-	-	-	-	-	-	-	-	-	-	-	-
tscaffold7730	264759	tscaffold7730_264759	BGC outlier	0.605733	0.222247	positive alpha	-	-	A	G	synonymous_variant	PITA_000019384-RA	4432.XP_010265413.1	4.9e-120	438.3	Streptophyta	-	-	-	ko:K08900	-	-	-	-	ko00000,ko03029	-	-	Belongs to the AAA ATPase family
tscaffold3313	267917	tscaffold3313_267917	BGC outlier	-0.730297	0.220333	negetive alpha	-	-	A	T	intron_variant	PITAhm_002798-RA	4432.XP_010263608.1	4.7e-150	537.7	Streptophyta	-	GO:0000003,GO:0000272,GO:0003006,GO:0003674,GO:0003824,GO:0004553,GO:0004567,GO:0005575,GO:0005576,GO:0005623,GO:0005975,GO:0005976,GO:0006950,GO:0007275,GO:0008150,GO:0008152,GO:0009056,GO:0009057,GO:0009636,GO:0009664,GO:0009791,GO:0009827,GO:0009828,GO:0009845,GO:0009900,GO:0009987,GO:0010035,GO:0010038,GO:0010047,GO:0010154,GO:0010412,GO:0015923,GO:0016043,GO:0016052,GO:0016787,GO:0016798,GO:…	3.2.1.78	ko:K19355	ko00051,map00051	-	R01332	RC00467	ko00000,ko00001,ko01000	-	-	Belongs to the glycosyl hydrolase 5 (cellulase A) family
tscaffold1316	235734	tscaffold1316_235734	BGC outlier	0.660699	0.220153	positive alpha	-	-	C	T	synonymous_variant	PITA_000017576-RA	29760.VIT_07s0031g01530.t01	9.2e-35	153.7	Streptophyta	-	GO:0003674,GO:0005488,GO:0005575,GO:0005622,GO:0005623,GO:0005737,GO:0006091,GO:0006950,GO:0008150,GO:0008152,GO:0009314,GO:0009411,GO:0009416,GO:0009507,GO:0009534,GO:0009535,GO:0009536,GO:0009579,GO:0009611,GO:0009628,GO:0009642,GO:0009644,GO:0009765,GO:0009987,GO:0015979,GO:0016020,GO:0016168,GO:0019684,GO:0031976,GO:0031984,GO:0034357,GO:0034644,GO:0042651,GO:0043167,GO:0043168,GO:0043226,GO:…	-	-	-	-	-	-	-	-	-	Stress enhanced protein 2
tscaffold5031	313508	tscaffold5031_313508	BGC outlier	-0.683944	0.219985	negetive alpha	-	-	C	G	3_prime_UTR_variant	PITA_000006504-RA	4641.GSMUA_Achr1P23030_001	4.2e-55	221.1	Liliopsida	-	-	-	ko:K03245	ko03013,map03013	-	-	-	ko00000,ko00001,ko03009,ko03012	-	-	component of the eukaryotic translation initiation factor 3 (eIF-3) complex, which is involved in protein synthesis of a specialized repertoire of mRNAs and, together with other initiation factors, stimulates binding of mRNA and methionyl-tRNAi to the 40S ribosome. The eIF-3 complex specifically targets and initiates translation of a subset of mRNAs involved in cell proliferation
tscaffold550	737656	tscaffold550_737656	BGC outlier	0.652602	0.219879	positive alpha	-	-	T	C	intergenic_region	m.761.path1-CHR_END	-	-	-	-	-	-	-	-	-	-	-	-	-	-	-	-
tscaffold334	395681	tscaffold334_395681	BGC outlier	-0.755218	0.219747	negetive alpha	-	-	A	G	intergenic_region	PITA_000010296-CHR_END	-	-	-	-	-	-	-	-	-	-	-	-	-	-	-	-
C32531930	57865	C32531930_57865	BGC outlier	-0.427867	0.219565	negetive alpha	-	-	G	A	intergenic_region	.	-	-	-	-	-	-	-	-	-	-	-	-	-	-	-	-
scaffold897287	169734	scaffold897287_169734	BGC outlier	0.667414	0.217319	positive alpha	-	-	A	G	intergenic_region	.	-	-	-	-	-	-	-	-	-	-	-	-	-	-	-	-
scaffold727116	10385	scaffold727116_10385	BGC outlier	-0.632944	0.216652	negetive alpha	-	-	A	G	intergenic_region	.	-	-	-	-	-	-	-	-	-	-	-	-	-	-	-	-
scaffold133083	36700	scaffold133083_36700	BGC outlier	0.654003	0.215622	positive alpha	-	-	A	C	missense_variant,downstream_gene_variant	PITA_000065604-RA,PITA_000065605-RA	-	-	-	-	-	-	-	-	-	-	-	-	-	-	-	-
tscaffold745	37862	tscaffold745_37862	BGC outlier	0.374144	0.214762	positive alpha	-	-	C	A	intergenic_region	CHR_START-PITA_000002590	-	-	-	-	-	-	-	-	-	-	-	-	-	-	-	-
scaffold54700.2	27389	scaffold54700.2_27389	BGC outlier	-0.632809	0.21365	negetive alpha	-	-	G	A	3_prime_UTR_variant	PITA_000033647-RA	29730.Gorai.011G057100.1	1.7e-42	179.5	Streptophyta	-	GO:0003674,GO:0005488,GO:0005515,GO:0051087	-	ko:K09512	-	-	-	-	ko00000,ko03110	-	-	DnaJ homolog subfamily B member
tscaffold8555	49856	tscaffold8555_49856	BGC outlier	0.746179	0.212985	positive alpha	-	-	A	G	intergenic_region	PITA_000064054-PITA_000064054_circ	-	-	-	-	-	-	-	-	-	-	-	-	-	-	-	-
scaffold897287	169657	scaffold897287_169657	BGC outlier	0.594345	0.212691	positive alpha	-	-	G	A	intergenic_region	.	-	-	-	-	-	-	-	-	-	-	-	-	-	-	-	-
scaffold5642.2	9476	scaffold5642.2_9476	BGC outlier	0.520802	0.209885	positive alpha	-	-	G	T	synonymous_variant	PITA_000062769-RA	13333.ERN19635	1.4e-154	552.7	Streptophyta	-	GO:0003674,GO:0003824,GO:0003993,GO:0006793,GO:0006796,GO:0008150,GO:0008152,GO:0009987,GO:0016311,GO:0016787,GO:0016788,GO:0016791,GO:0042578,GO:0044237	-	ko:K22390	-	-	-	-	ko00000	-	-	Purple acid phosphatase
scaffold871626.2	36610	scaffold871626.2_36610	BGC outlier	0.619363	0.208885	positive alpha	-	-	A	T	3_prime_UTR_variant	PITA_000044786-RA	13333.ERN17582	6.9e-76	290.4	Streptophyta	-	-	-	ko:K19202	-	-	-	-	ko00000,ko03036	-	-	Sin3 binding region of histone deacetylase complex subunit SAP30
tscaffold1316	235648	tscaffold1316_235648	BGC outlier	0.671938	0.208731	positive alpha	-	-	T	C	missense_variant	PITA_000017576-RA	29760.VIT_07s0031g01530.t01	9.2e-35	153.7	Streptophyta	-	GO:0003674,GO:0005488,GO:0005575,GO:0005622,GO:0005623,GO:0005737,GO:0006091,GO:0006950,GO:0008150,GO:0008152,GO:0009314,GO:0009411,GO:0009416,GO:0009507,GO:0009534,GO:0009535,GO:0009536,GO:0009579,GO:0009611,GO:0009628,GO:0009642,GO:0009644,GO:0009765,GO:0009987,GO:0015979,GO:0016020,GO:0016168,GO:0019684,GO:0031976,GO:0031984,GO:0034357,GO:0034644,GO:0042651,GO:0043167,GO:0043168,GO:0043226,GO:…	-	-	-	-	-	-	-	-	-	Stress enhanced protein 2
scaffold541402	30003	scaffold541402_30003	BGC outlier	-0.78701	0.208723	negetive alpha	-	-	C	A	intergenic_region	.	-	-	-	-	-	-	-	-	-	-	-	-	-	-	-	-
tscaffold745	169386	tscaffold745_169386	BGC outlier	0.454734	0.208289	positive alpha	-	-	A	C	intergenic_region	CHR_START-PITA_000002590	-	-	-	-	-	-	-	-	-	-	-	-	-	-	-	-
scaffold121882.2	125965	scaffold121882.2_125965	BGC outlier	-0.665469	0.207313	negetive alpha	-	-	C	G	5_prime_UTR_premature_start_codon_gain_variant,5_prime_UTR_variant	PITA_000042537-RA,PITA_000042537-RA	38727.Pavir.J00527.1.p	3.6e-08	63.9	Poales	-	GO:0000502,GO:0003674,GO:0005488,GO:0005515,GO:0005575,GO:0005622,GO:0005623,GO:0005838,GO:0006508,GO:0006511,GO:0006807,GO:0008047,GO:0008150,GO:0008152,GO:0008541,GO:0009056,GO:0009057,GO:0009893,GO:0009987,GO:0010604,GO:0010950,GO:0010952,GO:0016043,GO:0016504,GO:0019222,GO:0019538,GO:0019941,GO:0022607,GO:0022624,GO:0030162,GO:0030163,GO:0030234,GO:0031323,GO:0031325,GO:0032182,GO:0032268,GO:…	-	ko:K06691	ko03050,ko05169,map03050,map05169	M00341	-	-	ko00000,ko00001,ko00002,ko03051	-	-	UCH-binding domain
scaffold370974	115553	scaffold370974_115553	BGC outlier	0.633624	0.206871	positive alpha	-	-	C	T	missense_variant	PITA_000031834-RA	3988.XP_002519217.1	7.4e-59	233.4	fabids	-	GO:0000166,GO:0003674,GO:0005488,GO:0005575,GO:0005623,GO:0005886,GO:0008144,GO:0016020,GO:0016208,GO:0017076,GO:0030554,GO:0032553,GO:0032555,GO:0032559,GO:0036094,GO:0043167,GO:0043168,GO:0043169,GO:0044464,GO:0071944,GO:0097159,GO:0097367,GO:1901265,GO:1901363	-	-	-	-	-	-	-	-	-	Universal stress protein
scaffold139545	23297	scaffold139545_23297	BGC outlier	-0.670804	0.205759	negetive alpha	-	-	T	A	intergenic_region	.	-	-	-	-	-	-	-	-	-	-	-	-	-	-	-	-
tscaffold1316	235463	tscaffold1316_235463	BGC outlier	0.687146	0.205586	positive alpha	-	-	C	T	3_prime_UTR_variant	PITA_000017576-RA	29760.VIT_07s0031g01530.t01	9.2e-35	153.7	Streptophyta	-	GO:0003674,GO:0005488,GO:0005575,GO:0005622,GO:0005623,GO:0005737,GO:0006091,GO:0006950,GO:0008150,GO:0008152,GO:0009314,GO:0009411,GO:0009416,GO:0009507,GO:0009534,GO:0009535,GO:0009536,GO:0009579,GO:0009611,GO:0009628,GO:0009642,GO:0009644,GO:0009765,GO:0009987,GO:0015979,GO:0016020,GO:0016168,GO:0019684,GO:0031976,GO:0031984,GO:0034357,GO:0034644,GO:0042651,GO:0043167,GO:0043168,GO:0043226,GO:…	-	-	-	-	-	-	-	-	-	Stress enhanced protein 2
scaffold871626.2	35004	scaffold871626.2_35004	BGC outlier	0.59773	0.204921	positive alpha	-	-	T	C	intron_variant	PITA_000044786-RA	13333.ERN17582	6.9e-76	290.4	Streptophyta	-	-	-	ko:K19202	-	-	-	-	ko00000,ko03036	-	-	Sin3 binding region of histone deacetylase complex subunit SAP30
scaffold764990	44069	scaffold764990_44069	BGC outlier	0.447444	0.204455	positive alpha	-	-	A	G	downstream_gene_variant,intergenic_region	PITA_000060067-RA,PITA_000060067-CHR_END	13333.ERN13277	6.9e-122	444.5	Streptophyta	-	GO:0000041,GO:0003674,GO:0005215,GO:0005575,GO:0005623,GO:0005886,GO:0006810,GO:0006811,GO:0006812,GO:0006855,GO:0008150,GO:0009987,GO:0010033,GO:0010035,GO:0010037,GO:0010119,GO:0015238,GO:0015691,GO:0015893,GO:0016020,GO:0022857,GO:0030001,GO:0035690,GO:0042221,GO:0042493,GO:0044464,GO:0050789,GO:0050794,GO:0050896,GO:0051179,GO:0051234,GO:0051235,GO:0051238,GO:0051716,GO:0055085,GO:0065007,GO:…	-	ko:K03327	-	-	-	-	ko00000,ko02000	2.A.66.1	-	Belongs to the multi antimicrobial extrusion (MATE) (TC 2.A.66.1) family
tscaffold3866	35904	tscaffold3866_35904	BGC outlier	0.569098	0.204099	positive alpha	-	-	C	A	splice_region_variant&intron_variant	PITA_000004430-RA	4432.XP_010268356.1	1.9e-205	721.8	Streptophyta	-	GO:0005575,GO:0005622,GO:0005623,GO:0005737,GO:0006996,GO:0008150,GO:0009507,GO:0009534,GO:0009535,GO:0009536,GO:0009579,GO:0009657,GO:0009668,GO:0009987,GO:0010027,GO:0016020,GO:0016043,GO:0031976,GO:0031984,GO:0034357,GO:0042651,GO:0043226,GO:0043227,GO:0043229,GO:0043231,GO:0044422,GO:0044424,GO:0044434,GO:0044435,GO:0044436,GO:0044444,GO:0044446,GO:0044464,GO:0055035,GO:0061024,GO:0071840	-	ko:K10956	ko03060,ko04141,ko04145,ko05110,map03060,map04141,map04145,map05110	M00401	-	-	ko00000,ko00001,ko00002,ko02044	3.A.5.4,3.A.5.8,3.A.5.9	-	Preprotein translocase subunit
scaffold133083	37560	scaffold133083_37560	BGC outlier	0.618221	0.202545	positive alpha	-	-	A	G	missense_variant,upstream_gene_variant	PITA_000065605-RA,PITA_000065604-RA	13333.ERN18526	1.1e-49	203.8	Streptophyta	-	GO:0005575,GO:0005623,GO:0005886,GO:0016020,GO:0044464,GO:0071944	-	-	-	-	-	-	-	-	-	inactive receptor kinase At1g27190
scaffold133083	36709	scaffold133083_36709	BGC outlier	0.652874	0.201429	positive alpha	-	-	G	A	missense_variant,downstream_gene_variant	PITA_000065604-RA,PITA_000065605-RA	-	-	-	-	-	-	-	-	-	-	-	-	-	-	-	-
scaffold863277	57262	scaffold863277_57262	BGC outlier	-0.631986	0.201127	negetive alpha	-	-	T	C	splice_region_variant,3_prime_UTR_variant	PITA_000047057-RA,PITA_000047057-RA	13333.ERN19324	4.4e-96	357.5	Streptophyta	-	GO:0000166,GO:0000775,GO:0003674,GO:0003676,GO:0003677,GO:0003690,GO:0003824,GO:0005488,GO:0005575,GO:0005622,GO:0005623,GO:0005634,GO:0005694,GO:0006139,GO:0006259,GO:0006325,GO:0006464,GO:0006479,GO:0006725,GO:0006807,GO:0006996,GO:0008150,GO:0008152,GO:0008168,GO:0008170,GO:0008213,GO:0008276,GO:0008327,GO:0008757,GO:0009987,GO:0010216,GO:0010385,GO:0010428,GO:0010429,GO:0016043,GO:0016278,GO:…	2.1.1.43	ko:K11420	ko00310,ko04211,map00310,map04211	-	R03875,R03938,R04866,R04867	RC00003,RC00060,RC00181,RC00496	ko00000,ko00001,ko01000,ko03036	-	-	histone-lysine N-methyltransferase, H3 lysine-9 specific
scaffold541402	29908	scaffold541402_29908	BGC outlier	-0.826965	0.200323	negetive alpha	-	-	C	T	intergenic_region	.	-	-	-	-	-	-	-	-	-	-	-	-	-	-	-	-
scaffold370974	115603	scaffold370974_115603	BGC outlier	0.634132	0.20006	positive alpha	-	-	A	G	5_prime_UTR_variant	PITA_000031834-RA	3988.XP_002519217.1	7.4e-59	233.4	fabids	-	GO:0000166,GO:0003674,GO:0005488,GO:0005575,GO:0005623,GO:0005886,GO:0008144,GO:0016020,GO:0016208,GO:0017076,GO:0030554,GO:0032553,GO:0032555,GO:0032559,GO:0036094,GO:0043167,GO:0043168,GO:0043169,GO:0044464,GO:0071944,GO:0097159,GO:0097367,GO:1901265,GO:1901363	-	-	-	-	-	-	-	-	-	Universal stress protein
scaffold370974	115494	scaffold370974_115494	BGC outlier	0.638321	0.199377	positive alpha	-	-	C	G	missense_variant	PITA_000031834-RA	3988.XP_002519217.1	7.4e-59	233.4	fabids	-	GO:0000166,GO:0003674,GO:0005488,GO:0005575,GO:0005623,GO:0005886,GO:0008144,GO:0016020,GO:0016208,GO:0017076,GO:0030554,GO:0032553,GO:0032555,GO:0032559,GO:0036094,GO:0043167,GO:0043168,GO:0043169,GO:0044464,GO:0071944,GO:0097159,GO:0097367,GO:1901265,GO:1901363	-	-	-	-	-	-	-	-	-	Universal stress protein
tscaffold6877	121504	tscaffold6877_121504	BGC outlier	-0.541011	0.19879	negetive alpha	-	-	A	G	intergenic_region	.	-	-	-	-	-	-	-	-	-	-	-	-	-	-	-	-
tscaffold6426	519641	tscaffold6426_519641	BGC outlier	0.665945	0.197976	positive alpha	-	-	T	C	intron_variant	PITAhm_001382-RA	42345.XP_008790463.1	1.3e-147	529.3	Liliopsida	TOM40	GO:0003674,GO:0005215,GO:0005575,GO:0005622,GO:0005623,GO:0005737,GO:0005739,GO:0005740,GO:0005741,GO:0005742,GO:0005743,GO:0005773,GO:0005774,GO:0006605,GO:0006626,GO:0006810,GO:0006839,GO:0006886,GO:0006996,GO:0007005,GO:0008104,GO:0008150,GO:0008320,GO:0008565,GO:0009987,GO:0015031,GO:0015399,GO:0015405,GO:0015450,GO:0015833,GO:0016020,GO:0016043,GO:0017038,GO:0019866,GO:0019867,GO:0022804,GO:…	-	ko:K11518	ko05014,map05014	-	-	-	ko00000,ko00001,ko02000,ko03029	3.A.8.1	-	Mitochondrial import receptor subunit
tscaffold855	316037	tscaffold855_316037	BGC outlier	0.629443	0.197409	positive alpha	-	-	T	A	intergenic_region	CHR_START-PITA_000006900	-	-	-	-	-	-	-	-	-	-	-	-	-	-	-	-
scaffold541402	30059	scaffold541402_30059	BGC outlier	-0.854523	0.196922	negetive alpha	-	-	G	A	intergenic_region	.	-	-	-	-	-	-	-	-	-	-	-	-	-	-	-	-
tscaffold6426	519611	tscaffold6426_519611	BGC outlier	0.619503	0.196733	positive alpha	-	-	A	G	intron_variant	PITAhm_001382-RA	42345.XP_008790463.1	1.3e-147	529.3	Liliopsida	TOM40	GO:0003674,GO:0005215,GO:0005575,GO:0005622,GO:0005623,GO:0005737,GO:0005739,GO:0005740,GO:0005741,GO:0005742,GO:0005743,GO:0005773,GO:0005774,GO:0006605,GO:0006626,GO:0006810,GO:0006839,GO:0006886,GO:0006996,GO:0007005,GO:0008104,GO:0008150,GO:0008320,GO:0008565,GO:0009987,GO:0015031,GO:0015399,GO:0015405,GO:0015450,GO:0015833,GO:0016020,GO:0016043,GO:0017038,GO:0019866,GO:0019867,GO:0022804,GO:…	-	ko:K11518	ko05014,map05014	-	-	-	ko00000,ko00001,ko02000,ko03029	3.A.8.1	-	Mitochondrial import receptor subunit
tscaffold3313	267830	tscaffold3313_267830	BGC outlier	-0.770444	0.195869	negetive alpha	-	-	T	A	intron_variant	PITAhm_002798-RA	4432.XP_010263608.1	4.7e-150	537.7	Streptophyta	-	GO:0000003,GO:0000272,GO:0003006,GO:0003674,GO:0003824,GO:0004553,GO:0004567,GO:0005575,GO:0005576,GO:0005623,GO:0005975,GO:0005976,GO:0006950,GO:0007275,GO:0008150,GO:0008152,GO:0009056,GO:0009057,GO:0009636,GO:0009664,GO:0009791,GO:0009827,GO:0009828,GO:0009845,GO:0009900,GO:0009987,GO:0010035,GO:0010038,GO:0010047,GO:0010154,GO:0010412,GO:0015923,GO:0016043,GO:0016052,GO:0016787,GO:0016798,GO:…	3.2.1.78	ko:K19355	ko00051,map00051	-	R01332	RC00467	ko00000,ko00001,ko01000	-	-	Belongs to the glycosyl hydrolase 5 (cellulase A) family
scaffold238511.2	11556	scaffold238511.2_11556	BGC outlier	0.729963	0.195349	positive alpha	-	-	G	C	3_prime_UTR_variant	PITA_000060831-RA	85681.XP_006445516.1	3.4e-168	598.2	Streptophyta	KAO	GO:0000003,GO:0000902,GO:0000904,GO:0003006,GO:0003674,GO:0003824,GO:0004497,GO:0005575,GO:0005622,GO:0005623,GO:0005737,GO:0005783,GO:0006082,GO:0006629,GO:0006694,GO:0006720,GO:0006721,GO:0007275,GO:0008150,GO:0008152,GO:0008202,GO:0008299,GO:0008610,GO:0009058,GO:0009653,GO:0009685,GO:0009686,GO:0009826,GO:0009846,GO:0009856,GO:0009860,GO:0009932,GO:0009987,GO:0010268,GO:0010817,GO:0012505,GO:…	1.14.13.79	ko:K04123	ko00904,ko01100,ko01110,map00904,map01100,map01110	-	R06294,R06295,R06296,R06297,R10067	RC00613,RC01218,RC01453,RC01622,RC03041	ko00000,ko00001,ko00199,ko01000	-	-	Belongs to the cytochrome P450 family
scaffold5642.2	9082	scaffold5642.2_9082	BGC outlier	0.462252	0.192897	positive alpha	-	-	C	T	missense_variant	PITA_000062769-RA	13333.ERN19635	1.4e-154	552.7	Streptophyta	-	GO:0003674,GO:0003824,GO:0003993,GO:0006793,GO:0006796,GO:0008150,GO:0008152,GO:0009987,GO:0016311,GO:0016787,GO:0016788,GO:0016791,GO:0042578,GO:0044237	-	ko:K22390	-	-	-	-	ko00000	-	-	Purple acid phosphatase
scaffold868319.2	9789	scaffold868319.2_9789	BGC outlier	-0.647369	0.192591	negetive alpha	-	-	C	T	intergenic_region	.	-	-	-	-	-	-	-	-	-	-	-	-	-	-	-	-
tscaffold7781	92972	tscaffold7781_92972	BGC outlier	0.647855	0.19186	positive alpha	-	-	C	T	missense_variant	PITAhm_000965-RA	3218.PP1S183_52V6.1	1.2e-146	527.3	Streptophyta	-	-	-	-	-	-	-	-	-	-	-	Pentatricopeptide repeat-containing protein
scaffold871626.2	34981	scaffold871626.2_34981	BGC outlier	0.63067	0.191406	positive alpha	-	-	G	A	intron_variant	PITA_000044786-RA	13333.ERN17582	6.9e-76	290.4	Streptophyta	-	-	-	ko:K19202	-	-	-	-	ko00000,ko03036	-	-	Sin3 binding region of histone deacetylase complex subunit SAP30
tscaffold5240	291057	tscaffold5240_291057	BGC outlier	0.657758	0.19127	positive alpha	-	-	T	C	missense_variant	PITA_000007038-RA	3885.XP_007153963.1	3.1e-73	281.6	fabids	-	GO:0000287,GO:0003674,GO:0003676,GO:0003677,GO:0003697,GO:0003824,GO:0005488,GO:0005575,GO:0005622,GO:0005623,GO:0005634,GO:0005654,GO:0006139,GO:0006259,GO:0006281,GO:0006302,GO:0006725,GO:0006807,GO:0006950,GO:0006974,GO:0008081,GO:0008150,GO:0008152,GO:0009987,GO:0016604,GO:0016605,GO:0016787,GO:0016788,GO:0030145,GO:0031974,GO:0031981,GO:0033554,GO:0034641,GO:0042578,GO:0043167,GO:0043169,GO:…	-	ko:K19619	-	-	-	-	ko00000,ko01000,ko03400	-	-	Tyrosyl-DNA phosphodiesterase
scaffold238511.2	11565	scaffold238511.2_11565	BGC outlier	0.732764	0.190496	positive alpha	-	-	G	C	3_prime_UTR_variant	PITA_000060831-RA	85681.XP_006445516.1	3.4e-168	598.2	Streptophyta	KAO	GO:0000003,GO:0000902,GO:0000904,GO:0003006,GO:0003674,GO:0003824,GO:0004497,GO:0005575,GO:0005622,GO:0005623,GO:0005737,GO:0005783,GO:0006082,GO:0006629,GO:0006694,GO:0006720,GO:0006721,GO:0007275,GO:0008150,GO:0008152,GO:0008202,GO:0008299,GO:0008610,GO:0009058,GO:0009653,GO:0009685,GO:0009686,GO:0009826,GO:0009846,GO:0009856,GO:0009860,GO:0009932,GO:0009987,GO:0010268,GO:0010817,GO:0012505,GO:…	1.14.13.79	ko:K04123	ko00904,ko01100,ko01110,map00904,map01100,map01110	-	R06294,R06295,R06296,R06297,R10067	RC00613,RC01218,RC01453,RC01622,RC03041	ko00000,ko00001,ko00199,ko01000	-	-	Belongs to the cytochrome P450 family
tscaffold8851	107282	tscaffold8851_107282	BGC outlier	0.726968	0.190156	positive alpha	-	-	A	G	intergenic_region	.	-	-	-	-	-	-	-	-	-	-	-	-	-	-	-	-
tscaffold3181	103649	tscaffold3181_103649	BGC outlier	-0.436837	0.190005	negetive alpha	-	-	G	T	intergenic_region	PITA_000008262-PITAhm_000620	-	-	-	-	-	-	-	-	-	-	-	-	-	-	-	-
scaffold370974	115627	scaffold370974_115627	BGC outlier	0.628472	0.189227	positive alpha	-	-	C	A	5_prime_UTR_variant	PITA_000031834-RA	3988.XP_002519217.1	7.4e-59	233.4	fabids	-	GO:0000166,GO:0003674,GO:0005488,GO:0005575,GO:0005623,GO:0005886,GO:0008144,GO:0016020,GO:0016208,GO:0017076,GO:0030554,GO:0032553,GO:0032555,GO:0032559,GO:0036094,GO:0043167,GO:0043168,GO:0043169,GO:0044464,GO:0071944,GO:0097159,GO:0097367,GO:1901265,GO:1901363	-	-	-	-	-	-	-	-	-	Universal stress protein
scaffold691726	23883	scaffold691726_23883	BGC outlier	-0.832128	0.188433	negetive alpha	-	-	G	A	downstream_gene_variant,intergenic_region	PITA_000067406-RA,CHR_START-PITA_000067406	102107.XP_008243108.1	8.2e-168	597.8	fabids	-	GO:0005575,GO:0005622,GO:0005623,GO:0005737,GO:0005773,GO:0005886,GO:0016020,GO:0043226,GO:0043227,GO:0043229,GO:0043231,GO:0044424,GO:0044444,GO:0044464,GO:0071944	-	-	-	-	-	-	-	-	-	LRR receptor-like serine threonine-protein kinase
tscaffold3577	258798	tscaffold3577_258798	BGC outlier	-0.647495	0.187658	negetive alpha	-	-	G	A	intergenic_region	.	-	-	-	-	-	-	-	-	-	-	-	-	-	-	-	-
tscaffold4593	11445	tscaffold4593_11445	BGC outlier	0.454085	0.183327	positive alpha	-	-	G	A	downstream_gene_variant,intergenic_region	PITAhm_001204-RA,CHR_START-PITAhm_001204	42345.XP_008800024.1	4.6e-200	704.1	Liliopsida	CDKE-1	GO:0003674,GO:0003824,GO:0004672,GO:0004674,GO:0004693,GO:0005575,GO:0005622,GO:0005623,GO:0005634,GO:0005654,GO:0006464,GO:0006468,GO:0006793,GO:0006796,GO:0006807,GO:0007346,GO:0008150,GO:0008152,GO:0009987,GO:0016301,GO:0016310,GO:0016592,GO:0016740,GO:0016772,GO:0016773,GO:0019538,GO:0031974,GO:0031981,GO:0032991,GO:0036211,GO:0043170,GO:0043226,GO:0043227,GO:0043229,GO:0043231,GO:0043233,GO:…	2.7.11.22,2.7.11.23	ko:K02208	-	-	-	-	ko00000,ko01000,ko01001,ko03021	-	-	belongs to the protein kinase superfamily
tscaffold3881	271219	tscaffold3881_271219	BGC outlier	-0.809157	0.181576	negetive alpha	-	-	T	C	synonymous_variant	PITA_000004436-RA	3649.evm.model.supercontig_78.11	1.6e-19	105.1	Brassicales	ELF3	GO:0000003,GO:0000902,GO:0001101,GO:0003006,GO:0003674,GO:0003700,GO:0005575,GO:0005622,GO:0005623,GO:0005634,GO:0006355,GO:0006950,GO:0007154,GO:0007165,GO:0007275,GO:0007602,GO:0007623,GO:0008150,GO:0009266,GO:0009314,GO:0009409,GO:0009416,GO:0009581,GO:0009582,GO:0009583,GO:0009585,GO:0009605,GO:0009628,GO:0009639,GO:0009648,GO:0009653,GO:0009719,GO:0009725,GO:0009733,GO:0009737,GO:0009791,GO:…	-	ko:K12125	ko04712,map04712	-	-	-	ko00000,ko00001	-	-	early flowering
scaffold613808	231608	scaffold613808_231608	BGC outlier	-0.550958	0.181428	negetive alpha	-	-	A	T	intron_variant	PITAhm_001205-RA	88036.EFJ28541	3.5e-239	834.7	Streptophyta	-	GO:0000325,GO:0001101,GO:0003674,GO:0003824,GO:0005215,GO:0005575,GO:0005622,GO:0005623,GO:0005737,GO:0005773,GO:0005774,GO:0005794,GO:0005886,GO:0005911,GO:0006810,GO:0006855,GO:0006950,GO:0008150,GO:0009414,GO:0009415,GO:0009506,GO:0009605,GO:0009607,GO:0009611,GO:0009624,GO:0009628,GO:0009987,GO:0010035,GO:0010118,GO:0012505,GO:0015399,GO:0015405,GO:0015893,GO:0016020,GO:0016462,GO:0016787,GO:…	-	ko:K05665,ko:K05666	ko01523,ko01524,ko02010,ko04071,ko04976,ko04977,ko05206,map01523,map01524,map02010,map04071,map04976,map04977,map05206	-	-	-	ko00000,ko00001,ko02000	3.A.1.208.2,3.A.1.208.8	-	ABC transporter C family member
scaffold613808	231609	scaffold613808_231609	BGC outlier	-0.55802	0.180603	negetive alpha	-	-	T	A	intron_variant	PITAhm_001205-RA	88036.EFJ28541	3.5e-239	834.7	Streptophyta	-	GO:0000325,GO:0001101,GO:0003674,GO:0003824,GO:0005215,GO:0005575,GO:0005622,GO:0005623,GO:0005737,GO:0005773,GO:0005774,GO:0005794,GO:0005886,GO:0005911,GO:0006810,GO:0006855,GO:0006950,GO:0008150,GO:0009414,GO:0009415,GO:0009506,GO:0009605,GO:0009607,GO:0009611,GO:0009624,GO:0009628,GO:0009987,GO:0010035,GO:0010118,GO:0012505,GO:0015399,GO:0015405,GO:0015893,GO:0016020,GO:0016462,GO:0016787,GO:…	-	ko:K05665,ko:K05666	ko01523,ko01524,ko02010,ko04071,ko04976,ko04977,ko05206,map01523,map01524,map02010,map04071,map04976,map04977,map05206	-	-	-	ko00000,ko00001,ko02000	3.A.1.208.2,3.A.1.208.8	-	ABC transporter C family member
scaffold9190.1	39035	scaffold9190.1_39035	BGC outlier	-0.640047	0.179839	negetive alpha	-	-	T	A	intron_variant	PITA_000047786-RA	3218.PP1S42_136V6.2	1.6e-52	213.8	Streptophyta	-	GO:0003674,GO:0003700,GO:0006355,GO:0008150,GO:0009889,GO:0010468,GO:0010556,GO:0019219,GO:0019222,GO:0031323,GO:0031326,GO:0050789,GO:0050794,GO:0051171,GO:0051252,GO:0060255,GO:0065007,GO:0080090,GO:0140110,GO:1903506,GO:2000112,GO:2001141	-	-	-	-	-	-	-	-	-	Transcription factor
scaffold879802	42369	scaffold879802_42369	BGC outlier	-0.461964	0.179506	negetive alpha	-	-	A	G	3_prime_UTR_variant	PITA_000048687-RA	225117.XP_009365750.1	1.3e-78	299.3	fabids	-	GO:0000375,GO:0000377,GO:0000398,GO:0005575,GO:0005622,GO:0005623,GO:0005634,GO:0005681,GO:0006139,GO:0006396,GO:0006397,GO:0006725,GO:0006807,GO:0008150,GO:0008152,GO:0008380,GO:0009987,GO:0010467,GO:0016070,GO:0016071,GO:0032991,GO:0034641,GO:0043170,GO:0043226,GO:0043227,GO:0043229,GO:0043231,GO:0044237,GO:0044238,GO:0044422,GO:0044424,GO:0044428,GO:0044446,GO:0044464,GO:0046483,GO:0071704,GO:…	-	ko:K12873	ko03040,map03040	M00355	-	-	ko00000,ko00001,ko00002,ko03041	-	-	Protein BUD31 homolog
C32378286	18165	C32378286_18165	BGC outlier	0.689029	0.178619	positive alpha	-	-	C	T	intergenic_region	.	-	-	-	-	-	-	-	-	-	-	-	-	-	-	-	-
scaffold75856	48153	scaffold75856_48153	BGC outlier	0.604026	0.177856	positive alpha	-	-	A	T	intergenic_region	.	-	-	-	-	-	-	-	-	-	-	-	-	-	-	-	-
scaffold149489.1	131161	scaffold149489.1_131161	BGC outlier	-0.558278	0.177476	negetive alpha	-	-	A	G	intergenic_region	.	-	-	-	-	-	-	-	-	-	-	-	-	-	-	-	-
tscaffold4596	29402	tscaffold4596_29402	BGC outlier	0.764551	0.176586	positive alpha	-	-	T	C	intergenic_region	CHR_START-PITA_000035214	-	-	-	-	-	-	-	-	-	-	-	-	-	-	-	-
C31954924	4629	C31954924_4629	BGC outlier	0.728779	0.173972	positive alpha	-	-	G	A	intergenic_region	.	-	-	-	-	-	-	-	-	-	-	-	-	-	-	-	-
tscaffold4596	29489	tscaffold4596_29489	BGC outlier	0.771954	0.173873	positive alpha	-	-	A	G	intergenic_region	CHR_START-PITA_000035214	-	-	-	-	-	-	-	-	-	-	-	-	-	-	-	-
tscaffold6877	121692	tscaffold6877_121692	BGC outlier	-0.588778	0.171365	negetive alpha	-	-	G	C	intergenic_region	.	-	-	-	-	-	-	-	-	-	-	-	-	-	-	-	-
tscaffold6239	696328	tscaffold6239_696328	BGC outlier	0.600338	0.169428	positive alpha	-	-	A	G	synonymous_variant	PITA_000006697-RA	4432.XP_010262942.1	1.3e-83	317.8	Streptophyta	-	GO:0000003,GO:0001067,GO:0003006,GO:0003674,GO:0003676,GO:0003677,GO:0003700,GO:0005488,GO:0005575,GO:0005622,GO:0005623,GO:0005634,GO:0006355,GO:0007275,GO:0008150,GO:0009314,GO:0009416,GO:0009628,GO:0009648,GO:0009719,GO:0009725,GO:0009741,GO:0009791,GO:0009889,GO:0009890,GO:0009892,GO:0009909,GO:0009910,GO:0010033,GO:0010228,GO:0010468,GO:0010556,GO:0010558,GO:0010605,GO:0010629,GO:0014070,GO:…	-	ko:K09287	-	-	-	-	ko00000,ko03000	-	-	AP2 ERF and B3 domain-containing transcription
scaffold239505.2	81383	scaffold239505.2_81383	BGC outlier	0.48366	0.168445	positive alpha	-	-	A	T	3_prime_UTR_variant	PITA_000032246-RA	4432.XP_010255774.1	2.1e-93	349.7	Streptophyta	-	GO:0001101,GO:0005575,GO:0005622,GO:0005623,GO:0005634,GO:0005886,GO:0007154,GO:0007165,GO:0007275,GO:0008150,GO:0009719,GO:0009725,GO:0009733,GO:0009734,GO:0009735,GO:0009736,GO:0009737,GO:0009755,GO:0009791,GO:0009987,GO:0010033,GO:0016020,GO:0022622,GO:0023052,GO:0032501,GO:0032502,GO:0032870,GO:0033993,GO:0042221,GO:0043226,GO:0043227,GO:0043229,GO:0043231,GO:0044424,GO:0044464,GO:0048364,GO:…	-	-	-	-	-	-	-	-	-	protein Brevis radix-like
scaffold711329	5611	scaffold711329_5611	BGC outlier	0.674767	0.16541	positive alpha	-	-	A	G	synonymous_variant	PITA_000063670-RA	29760.VIT_06s0061g00940.t01	5.7e-64	251.5	Streptophyta	-	-	-	ko:K20184	ko04138,map04138	-	-	-	ko00000,ko00001,ko04131	-	-	Vacuolar protein sorting-associated protein 41 homolog
scaffold804597.2	174958	scaffold804597.2_174958	BGC outlier	-0.690114	0.164858	negetive alpha	-	-	A	G	synonymous_variant	PITA_000034244-RA	102107.XP_008239213.1	2.9e-118	432.6	fabids	-	GO:0000325,GO:0003674,GO:0005215,GO:0005310,GO:0005342,GO:0005575,GO:0005622,GO:0005623,GO:0005737,GO:0005773,GO:0005774,GO:0006810,GO:0006811,GO:0006820,GO:0006835,GO:0008150,GO:0008509,GO:0008514,GO:0009705,GO:0015075,GO:0015140,GO:0015318,GO:0015556,GO:0015711,GO:0015740,GO:0015743,GO:0015849,GO:0016020,GO:0022857,GO:0031090,GO:0034220,GO:0043226,GO:0043227,GO:0043229,GO:0043231,GO:0044422,GO:…	-	-	-	-	-	-	-	-	-	Aluminum-activated malate transporter
tscaffold3243	632102	tscaffold3243_632102	BGC outlier	0.660474	0.164683	positive alpha	-	-	G	T	intergenic_region	.	-	-	-	-	-	-	-	-	-	-	-	-	-	-	-	-
tscaffold2553	135395	tscaffold2553_135395	BGC outlier	-0.679423	0.164324	negetive alpha	-	-	C	T	synonymous_variant	PITA_000018369-RA	42345.XP_008807744.1	3.2e-11	76.6	Liliopsida	-	-	-	-	-	-	-	-	-	-	-	-
C32130960	3954	C32130960_3954	BGC outlier	0.697046	0.163508	positive alpha	-	-	A	G	upstream_gene_variant,intergenic_region	PITA_000087870-RA,CHR_START-PITA_000087870	3656.XP_008454198.1	2.2e-25	124	fabids	-	-	-	-	-	-	-	-	-	-	-	UPF0481 protein
scaffold142276.3	35703	scaffold142276.3_35703	BGC outlier	0.595214	0.159676	positive alpha	-	-	T	C	intergenic_region	.	-	-	-	-	-	-	-	-	-	-	-	-	-	-	-	-
tscaffold1242	421870	tscaffold1242_421870	BGC outlier	0.795748	0.158045	positive alpha	-	-	C	G	intron_variant	PITA_000003713-RA	4432.XP_010269772.1	0	1219.9	Streptophyta	VLN2	GO:0001558,GO:0003674,GO:0003779,GO:0005488,GO:0005515,GO:0005575,GO:0005622,GO:0005623,GO:0005737,GO:0005856,GO:0005884,GO:0006996,GO:0007010,GO:0007015,GO:0008064,GO:0008092,GO:0008150,GO:0009605,GO:0009606,GO:0009628,GO:0009629,GO:0009630,GO:0009987,GO:0010639,GO:0010817,GO:0015629,GO:0016043,GO:0022607,GO:0030029,GO:0030036,GO:0030832,GO:0030833,GO:0030834,GO:0030835,GO:0030837,GO:0031333,GO:…	-	ko:K05761,ko:K05768	ko04666,ko04810,ko05203,map04666,map04810,map05203	-	-	-	ko00000,ko00001,ko04147,ko04812	-	-	Caps the barbed end of actin filaments and is able to sever them in a calcium-dependent manner
scaffold871626.2	34978	scaffold871626.2_34978	BGC outlier	0.642887	0.158022	positive alpha	-	-	C	A	intron_variant	PITA_000044786-RA	13333.ERN17582	6.9e-76	290.4	Streptophyta	-	-	-	ko:K19202	-	-	-	-	ko00000,ko03036	-	-	Sin3 binding region of histone deacetylase complex subunit SAP30
tscaffold3046	54813	tscaffold3046_54813	BGC outlier	0.668055	0.157937	positive alpha	-	-	C	A	3_prime_UTR_variant	PITA_000048967-RA	218851.Aquca_030_00399.1	3.4e-49	201.4	Streptophyta	-	GO:0006950,GO:0006974,GO:0008150,GO:0009314,GO:0009411,GO:0009416,GO:0009628,GO:0009987,GO:0010224,GO:0033554,GO:0050896,GO:0051716	-	ko:K02537,ko:K13728	ko04110,ko04111,ko04113,ko04114,ko04914,ko05100,ko05131,ko05166,map04110,map04111,map04113,map04114,map04914,map05100,map05131,map05166	M00293	-	-	ko00000,ko00001,ko00002,ko03036	-	-	DNA polymerase zeta processivity
tscaffold8754	92722	tscaffold8754_92722	BGC outlier	-0.567755	0.157623	negetive alpha	-	-	C	G	intron_variant	PITA_000006676-RA	3218.PP1S23_77V6.1	4e-33	149.4	Streptophyta	SPL8	GO:0000003,GO:0003006,GO:0003674,GO:0003676,GO:0003677,GO:0005488,GO:0005575,GO:0005622,GO:0005623,GO:0005634,GO:0007049,GO:0007275,GO:0008150,GO:0009553,GO:0009554,GO:0009555,GO:0009556,GO:0009791,GO:0009908,GO:0009987,GO:0019953,GO:0022402,GO:0022414,GO:0032501,GO:0032502,GO:0034293,GO:0043226,GO:0043227,GO:0043229,GO:0043231,GO:0043934,GO:0044424,GO:0044464,GO:0044703,GO:0048229,GO:0048236,GO:…	-	-	-	-	-	-	-	-	-	Squamosa promoter-binding-like protein
tscaffold1504	577740	tscaffold1504_577740	BGC outlier	0.650218	0.156403	positive alpha	-	-	C	G	intergenic_region	PITA_000009161-CHR_END	-	-	-	-	-	-	-	-	-	-	-	-	-	-	-	-
scaffold896851	6736	scaffold896851_6736	BGC outlier	-0.521381	0.15591	negetive alpha	-	-	T	C	missense_variant	PITA_000054354-RA	102107.XP_008242696.1	2e-66	258.5	fabids	BASS2	GO:0003674,GO:0005215,GO:0005342,GO:0005575,GO:0005622,GO:0005623,GO:0005737,GO:0006810,GO:0006811,GO:0006820,GO:0006848,GO:0006849,GO:0008028,GO:0008150,GO:0008509,GO:0008514,GO:0009507,GO:0009526,GO:0009534,GO:0009536,GO:0009579,GO:0009941,GO:0015075,GO:0015318,GO:0015711,GO:0015718,GO:0015849,GO:0022857,GO:0031967,GO:0031975,GO:0031976,GO:0031984,GO:0034220,GO:0043226,GO:0043227,GO:0043229,GO:…	-	ko:K03453	-	-	-	-	ko00000	2.A.28	-	Sodium pyruvate cotransporter BASS2
tscaffold3134	164475	tscaffold3134_164475	BGC outlier	-0.638299	0.154205	negetive alpha	-	-	G	C	intron_variant	PITAhm_002186-RA	13333.ERN20455	1.8e-222	778.5	Eukaryota	-	-	-	-	-	-	-	-	-	-	-	NAD-dependent histone deacetylase activity (H3-K14 specific)
tscaffold5138	288395	tscaffold5138_288395	BGC outlier	0.643261	0.154057	positive alpha	-	-	G	T	intergenic_region	.	-	-	-	-	-	-	-	-	-	-	-	-	-	-	-	-
tscaffold3484	1001364	tscaffold3484_1001364	BGC outlier	0.576478	0.152615	positive alpha	-	-	G	C	missense_variant	PITA_000003926-RA	3218.PP1S36_86V6.1	3.5e-108	399.1	Streptophyta	-	-	-	ko:K21444	-	-	-	-	ko00000,ko03019	-	-	KH domain-containing protein
scaffold291960.1	52522	scaffold291960.1_52522	BGC outlier	-0.775918	0.151164	negetive alpha	-	-	T	A	5_prime_UTR_variant	PITA_000037140-RA	218851.Aquca_016_00437.1	1.5e-156	559.3	Streptophyta	-	GO:0000045,GO:0000407,GO:0000422,GO:0003674,GO:0005488,GO:0005543,GO:0005575,GO:0005622,GO:0005623,GO:0005737,GO:0005829,GO:0006464,GO:0006497,GO:0006807,GO:0006914,GO:0006996,GO:0007005,GO:0007033,GO:0008104,GO:0008150,GO:0008152,GO:0008289,GO:0009056,GO:0009058,GO:0009059,GO:0009987,GO:0016020,GO:0016043,GO:0016236,GO:0019538,GO:0019898,GO:0022411,GO:0022607,GO:0032266,GO:0033036,GO:0034045,GO:…	-	-	-	-	-	-	-	-	-	Autophagy-related protein
tscaffold3708	731382	tscaffold3708_731382	BGC outlier	-0.762827	0.150989	negetive alpha	-	-	G	A	intergenic_region	.	-	-	-	-	-	-	-	-	-	-	-	-	-	-	-	-
scaffold238511.2	11779	scaffold238511.2_11779	BGC outlier	0.763532	0.150568	positive alpha	-	-	G	A	3_prime_UTR_variant	PITA_000060831-RA	85681.XP_006445516.1	3.4e-168	598.2	Streptophyta	KAO	GO:0000003,GO:0000902,GO:0000904,GO:0003006,GO:0003674,GO:0003824,GO:0004497,GO:0005575,GO:0005622,GO:0005623,GO:0005737,GO:0005783,GO:0006082,GO:0006629,GO:0006694,GO:0006720,GO:0006721,GO:0007275,GO:0008150,GO:0008152,GO:0008202,GO:0008299,GO:0008610,GO:0009058,GO:0009653,GO:0009685,GO:0009686,GO:0009826,GO:0009846,GO:0009856,GO:0009860,GO:0009932,GO:0009987,GO:0010268,GO:0010817,GO:0012505,GO:…	1.14.13.79	ko:K04123	ko00904,ko01100,ko01110,map00904,map01100,map01110	-	R06294,R06295,R06296,R06297,R10067	RC00613,RC01218,RC01453,RC01622,RC03041	ko00000,ko00001,ko00199,ko01000	-	-	Belongs to the cytochrome P450 family
scaffold560992	113678	scaffold560992_113678	BGC outlier	0.583792	0.150484	positive alpha	-	-	C	T	3_prime_UTR_variant	PITA_000027120-RA	218851.Aquca_007_00907.1	9.7e-290	1003	Streptophyta	-	GO:0003674,GO:0003824,GO:0004842,GO:0005102,GO:0005488,GO:0005515,GO:0005575,GO:0005622,GO:0005623,GO:0005634,GO:0005737,GO:0005886,GO:0006464,GO:0006807,GO:0007275,GO:0007568,GO:0008150,GO:0008152,GO:0009889,GO:0009890,GO:0009892,GO:0009894,GO:0009987,GO:0010115,GO:0010150,GO:0010271,GO:0010380,GO:0010565,GO:0016020,GO:0016567,GO:0016740,GO:0019216,GO:0019222,GO:0019538,GO:0019747,GO:0019787,GO:…	-	-	-	-	-	-	-	-	-	RING-type E3 ubiquitin transferase
scaffold232369.1	61546	scaffold232369.1_61546	BGC outlier	0.42714	0.149876	positive alpha	-	-	A	C	missense_variant	PITA_000040012-RA	4432.XP_010262942.1	3.5e-66	259.2	Streptophyta	-	GO:0000003,GO:0001067,GO:0003006,GO:0003674,GO:0003676,GO:0003677,GO:0003700,GO:0005488,GO:0005575,GO:0005622,GO:0005623,GO:0005634,GO:0006355,GO:0007275,GO:0008150,GO:0009314,GO:0009416,GO:0009628,GO:0009648,GO:0009719,GO:0009725,GO:0009741,GO:0009791,GO:0009889,GO:0009890,GO:0009892,GO:0009909,GO:0009910,GO:0010033,GO:0010228,GO:0010468,GO:0010556,GO:0010558,GO:0010605,GO:0010629,GO:0014070,GO:…	-	ko:K09287	-	-	-	-	ko00000,ko03000	-	-	AP2 ERF and B3 domain-containing transcription
tscaffold3484	884075	tscaffold3484_884075	BGC outlier	0.438918	0.149725	positive alpha	-	-	C	T	3_prime_UTR_variant	PITA_000003925-RA	71139.XP_010035283.1	2.1e-15	88.6	Streptophyta	-	GO:0001101,GO:0002831,GO:0003674,GO:0003676,GO:0003723,GO:0005488,GO:0005575,GO:0005622,GO:0005623,GO:0005634,GO:0005654,GO:0006139,GO:0006396,GO:0006725,GO:0006807,GO:0006950,GO:0006970,GO:0007154,GO:0007165,GO:0008150,GO:0008152,GO:0009266,GO:0009408,GO:0009628,GO:0009719,GO:0009725,GO:0009753,GO:0009755,GO:0009867,GO:0009892,GO:0009987,GO:0010033,GO:0010286,GO:0010445,GO:0010467,GO:0010468,GO:…	-	ko:K21444	-	-	-	-	ko00000,ko03019	-	-	KH domain-containing protein
C32166920	5953	C32166920_5953	BGC outlier	-0.604614	0.148191	negetive alpha	-	-	G	A	intergenic_region	.	-	-	-	-	-	-	-	-	-	-	-	-	-	-	-	-
scaffold248991.1	167573	scaffold248991.1_167573	BGC outlier	-0.875165	0.148132	negetive alpha	-	-	C	A	downstream_gene_variant,intergenic_region	PITA_000019624-RA,PITA_000019623-PITA_000019624	3750.XP_008354363.1	4.3e-32	144.8	fabids	-	-	-	-	-	-	-	-	-	-	-	Hydrophobic seed protein
scaffold325073.2	13868	scaffold325073.2_13868	BGC outlier	-0.641945	0.147848	negetive alpha	-	-	G	C	downstream_gene_variant,intergenic_region	PITA_000083353-RA,CHR_START-PITA_000083353	3983.cassava4.1_026969m	6.4e-55	221.9	fabids	-	GO:0000981,GO:0000988,GO:0000989,GO:0001067,GO:0001076,GO:0001101,GO:0001134,GO:0001135,GO:0003674,GO:0003676,GO:0003677,GO:0003700,GO:0005488,GO:0005575,GO:0005622,GO:0005623,GO:0005634,GO:0006355,GO:0006357,GO:0008150,GO:0009719,GO:0009725,GO:0009751,GO:0009753,GO:0009889,GO:0009987,GO:0010033,GO:0010468,GO:0010556,GO:0014070,GO:0019219,GO:0019222,GO:0030154,GO:0031323,GO:0031326,GO:0032502,GO:…	-	ko:K09422	-	-	-	-	ko00000,ko03000	-	-	RNA polymerase II transcription regulator recruiting activity
C32475824	46466	C32475824_46466	BGC outlier	-0.774104	0.147793	negetive alpha	-	-	C	A	downstream_gene_variant,intergenic_region	PITA_000066191-RA,CHR_START-PITA_000066191	42345.XP_008792425.1	7.1e-152	544.7	Liliopsida	-	GO:0000775,GO:0003674,GO:0003824,GO:0005575,GO:0005622,GO:0005623,GO:0005634,GO:0005694,GO:0006325,GO:0006464,GO:0006479,GO:0006807,GO:0006996,GO:0007275,GO:0008150,GO:0008152,GO:0008168,GO:0008213,GO:0008276,GO:0008361,GO:0009987,GO:0010468,GO:0016043,GO:0016569,GO:0016570,GO:0016571,GO:0016740,GO:0016741,GO:0019222,GO:0019538,GO:0032259,GO:0032501,GO:0032502,GO:0032535,GO:0036211,GO:0040029,GO:…	1.5.3.1,1.5.3.7,2.1.1.43	ko:K00306,ko:K11420	ko00260,ko00310,ko01100,ko04146,ko04211,map00260,map00310,map01100,map04146,map04211	-	R00610,R02204,R03875,R03938,R04866,R04867	RC00003,RC00060,RC00083,RC00181,RC00496,RC00557	ko00000,ko00001,ko01000,ko03036	-	-	histone-lysine N-methyltransferase, H3 lysine-9 specific
scaffold581869	164917	scaffold581869_164917	BGC outlier	0.581805	0.146418	positive alpha	-	-	G	A	5_prime_UTR_variant	PITA_000036078-RA	4432.XP_010278594.1	5.4e-62	245	Streptophyta	-	GO:0003674,GO:0003700,GO:0006355,GO:0008150,GO:0009889,GO:0009890,GO:0009892,GO:0010033,GO:0010200,GO:0010243,GO:0010468,GO:0010556,GO:0010558,GO:0010605,GO:0010629,GO:0019219,GO:0019222,GO:0031323,GO:0031324,GO:0031326,GO:0031327,GO:0042221,GO:0042493,GO:0045892,GO:0045934,GO:0048519,GO:0048523,GO:0050789,GO:0050794,GO:0050896,GO:0051171,GO:0051172,GO:0051252,GO:0051253,GO:0060255,GO:0065007,GO:…	-	ko:K09419	-	-	-	-	ko00000,ko03000	-	-	Heat Stress Transcription Factor
scaffold370974	115661	scaffold370974_115661	BGC outlier	0.708966	0.146017	positive alpha	-	-	T	G	5_prime_UTR_variant	PITA_000031834-RA	3988.XP_002519217.1	7.4e-59	233.4	fabids	-	GO:0000166,GO:0003674,GO:0005488,GO:0005575,GO:0005623,GO:0005886,GO:0008144,GO:0016020,GO:0016208,GO:0017076,GO:0030554,GO:0032553,GO:0032555,GO:0032559,GO:0036094,GO:0043167,GO:0043168,GO:0043169,GO:0044464,GO:0071944,GO:0097159,GO:0097367,GO:1901265,GO:1901363	-	-	-	-	-	-	-	-	-	Universal stress protein
tscaffold8006	2383	tscaffold8006_2383	BGC outlier	0.766295	0.144806	positive alpha	-	-	G	A	synonymous_variant	PITAhm_001901-RA	13333.ERN12378	0	1361.7	Streptophyta	-	GO:0005575,GO:0005622,GO:0005623,GO:0005634,GO:0005654,GO:0006725,GO:0008150,GO:0008152,GO:0009698,GO:0009987,GO:0016020,GO:0016592,GO:0019222,GO:0019748,GO:0031323,GO:0031974,GO:0031981,GO:0032991,GO:0043226,GO:0043227,GO:0043229,GO:0043231,GO:0043233,GO:0043455,GO:0044237,GO:0044422,GO:0044424,GO:0044428,GO:0044446,GO:0044451,GO:0044464,GO:0050789,GO:0050794,GO:0065007,GO:0070013,GO:0071704,GO:…	-	-	-	-	-	-	-	-	-	mediator of RNA polymerase II transcription subunit
tscaffold4401	82814	tscaffold4401_82814	BGC outlier	0.7006	0.144747	positive alpha	-	-	G	C	3_prime_UTR_variant	PITA_000023614-RA	13333.ERN00991	3.9e-55	220.7	Streptophyta	-	-	-	ko:K06891	-	-	-	-	ko00000	-	-	ATP-dependent Clp protease adapter protein
tscaffold7683	14934	tscaffold7683_14934	BGC outlier	0.863556	0.144704	positive alpha	-	-	G	T	intergenic_region	.	-	-	-	-	-	-	-	-	-	-	-	-	-	-	-	-
scaffold325073.2	14041	scaffold325073.2_14041	BGC outlier	-0.627671	0.144347	negetive alpha	-	-	A	G	downstream_gene_variant,intergenic_region	PITA_000083353-RA,CHR_START-PITA_000083353	3983.cassava4.1_026969m	6.4e-55	221.9	fabids	-	GO:0000981,GO:0000988,GO:0000989,GO:0001067,GO:0001076,GO:0001101,GO:0001134,GO:0001135,GO:0003674,GO:0003676,GO:0003677,GO:0003700,GO:0005488,GO:0005575,GO:0005622,GO:0005623,GO:0005634,GO:0006355,GO:0006357,GO:0008150,GO:0009719,GO:0009725,GO:0009751,GO:0009753,GO:0009889,GO:0009987,GO:0010033,GO:0010468,GO:0010556,GO:0014070,GO:0019219,GO:0019222,GO:0030154,GO:0031323,GO:0031326,GO:0032502,GO:…	-	ko:K09422	-	-	-	-	ko00000,ko03000	-	-	RNA polymerase II transcription regulator recruiting activity
tscaffold3978	52284	tscaffold3978_52284	BGC outlier	-0.580243	0.143915	negetive alpha	-	-	C	G	intron_variant	PITA_000009358-RA	4432.XP_010255566.1	1.6e-225	788.9	Streptophyta	-	-	1.1.99.1,4.1.1.106	ko:K00108,ko:K15403,ko:K22464	ko00073,ko00260,ko01100,map00073,map00260,map01100	M00555	R01025	RC00087	ko00000,ko00001,ko00002,ko01000	-	-	(GMC) oxidoreductase family
scaffold32204.2	55607	scaffold32204.2_55607	BGC outlier	-0.739673	0.14366	negetive alpha	-	-	T	A	intergenic_region	.	-	-	-	-	-	-	-	-	-	-	-	-	-	-	-	-
tscaffold4870	83147	tscaffold4870_83147	BGC outlier	0.728568	0.143426	positive alpha	-	-	T	A	intergenic_region	PITAhm_001852-PITAhm_001852_circ	-	-	-	-	-	-	-	-	-	-	-	-	-	-	-	-
scaffold902932	55605	scaffold902932_55605	BGC outlier	0.560983	0.142905	positive alpha	-	-	T	C	3_prime_UTR_variant	PITA_000050839-RA	4432.XP_010243454.1	1.6e-128	466.5	Streptophyta	-	GO:0003674,GO:0003824,GO:0004672,GO:0004674,GO:0005575,GO:0005622,GO:0005623,GO:0005634,GO:0005737,GO:0006464,GO:0006468,GO:0006793,GO:0006796,GO:0006807,GO:0007154,GO:0007165,GO:0008150,GO:0008152,GO:0009987,GO:0010468,GO:0016301,GO:0016310,GO:0016740,GO:0016772,GO:0016773,GO:0019222,GO:0019538,GO:0023052,GO:0035556,GO:0036211,GO:0043170,GO:0043226,GO:0043227,GO:0043229,GO:0043231,GO:0043412,GO:…	2.7.11.22	ko:K02206,ko:K08829,ko:K08830	ko04068,ko04110,ko04114,ko04115,ko04151,ko04218,ko04914,ko04934,ko05161,ko05162,ko05165,ko05168,ko05169,ko05200,ko05203,ko05215,ko05222,ko05226,map04068,map04110,map04114,map04115,map04151,map04218,map04914,map04934,map05161,map05162,map05165,map05168,map05169,map05200,map05203,map05215,map05222,map05226	M00692,M00693	-	-	ko00000,ko00001,ko00002,ko01000,ko01001,ko03032,ko03036	-	-	serine threonine-protein kinase
tscaffold196	224263	tscaffold196_224263	BGC outlier	-0.46293	0.142125	negetive alpha	-	-	G	T	intron_variant	PITAhm_001248-RA	4432.XP_010258654.1	8e-222	776.5	Streptophyta	NRAMP1	GO:0000041,GO:0003674,GO:0005215,GO:0005381,GO:0005384,GO:0005575,GO:0005623,GO:0005886,GO:0006810,GO:0006811,GO:0006812,GO:0006826,GO:0006828,GO:0008150,GO:0008324,GO:0015075,GO:0015086,GO:0015318,GO:0015691,GO:0016020,GO:0022857,GO:0022890,GO:0030001,GO:0034220,GO:0034755,GO:0042592,GO:0044464,GO:0046873,GO:0046915,GO:0048878,GO:0050801,GO:0051179,GO:0051234,GO:0055065,GO:0055071,GO:0055076,GO:…	-	ko:K03322,ko:K09775,ko:K21398	ko04142,ko04216,ko04978,map04142,map04216,map04978	-	-	-	ko00000,ko00001,ko02000	2.A.55.2.1,2.A.55.2.2,2.A.55.2.6,2.A.55.3	-	Metal transporter
scaffold897287	169711	scaffold897287_169711	BGC outlier	0.66911	0.141191	positive alpha	-	-	T	C	intergenic_region	.	-	-	-	-	-	-	-	-	-	-	-	-	-	-	-	-
tscaffold4513	313631	tscaffold4513_313631	BGC outlier	-0.706395	0.141172	negetive alpha	-	-	C	T	intron_variant	PITAhm_002623-RA	13333.ERN04805	1.2e-142	515.4	Streptophyta	-	GO:0000003,GO:0000209,GO:0001654,GO:0001709,GO:0002009,GO:0002064,GO:0002065,GO:0002066,GO:0002165,GO:0002682,GO:0002683,GO:0003002,GO:0003006,GO:0003008,GO:0003674,GO:0003824,GO:0004842,GO:0005488,GO:0005543,GO:0005575,GO:0005622,GO:0005623,GO:0005737,GO:0005829,GO:0005886,GO:0006464,GO:0006807,GO:0007275,GO:0007276,GO:0007281,GO:0007292,GO:0007389,GO:0007398,GO:0007399,GO:0007422,GO:0007423,GO:…	-	-	-	-	-	-	-	-	-	Zinc finger, C3HC4 type (RING finger)
scaffold291960.1	52602	scaffold291960.1_52602	BGC outlier	-0.826692	0.139935	negetive alpha	-	-	A	G	5_prime_UTR_variant	PITA_000037140-RA	218851.Aquca_016_00437.1	1.5e-156	559.3	Streptophyta	-	GO:0000045,GO:0000407,GO:0000422,GO:0003674,GO:0005488,GO:0005543,GO:0005575,GO:0005622,GO:0005623,GO:0005737,GO:0005829,GO:0006464,GO:0006497,GO:0006807,GO:0006914,GO:0006996,GO:0007005,GO:0007033,GO:0008104,GO:0008150,GO:0008152,GO:0008289,GO:0009056,GO:0009058,GO:0009059,GO:0009987,GO:0016020,GO:0016043,GO:0016236,GO:0019538,GO:0019898,GO:0022411,GO:0022607,GO:0032266,GO:0033036,GO:0034045,GO:…	-	-	-	-	-	-	-	-	-	Autophagy-related protein
tscaffold7150	514250	tscaffold7150_514250	BGC outlier	-0.793726	0.139502	negetive alpha	-	-	C	A	intergenic_region	PITAhm_003123-PITA_000007442	-	-	-	-	-	-	-	-	-	-	-	-	-	-	-	-
scaffold32204.2	55608	scaffold32204.2_55608	BGC outlier	-0.744696	0.138028	negetive alpha	-	-	A	T	intergenic_region	.	-	-	-	-	-	-	-	-	-	-	-	-	-	-	-	-
scaffold851123	5473	scaffold851123_5473	BGC outlier	0.583696	0.137907	positive alpha	-	-	C	G	synonymous_variant	PITA_000092996-RA	102107.XP_008243221.1	0	1164.8	fabids	-	GO:0000272,GO:0003674,GO:0003824,GO:0004553,GO:0005575,GO:0005576,GO:0005618,GO:0005622,GO:0005623,GO:0005737,GO:0005911,GO:0005975,GO:0005976,GO:0006073,GO:0008150,GO:0008152,GO:0009044,GO:0009056,GO:0009057,GO:0009505,GO:0009506,GO:0009507,GO:0009536,GO:0009987,GO:0010035,GO:0010038,GO:0010383,GO:0010410,GO:0010411,GO:0016052,GO:0016787,GO:0016798,GO:0030054,GO:0030312,GO:0042221,GO:0043170,GO:…	3.2.1.177,3.2.1.20	ko:K01187,ko:K15925	ko00052,ko00500,ko01100,map00052,map00500,map01100	-	R00028,R00801,R00802,R06087,R06088	RC00028,RC00049,RC00077	ko00000,ko00001,ko01000	-	GH31	Belongs to the glycosyl hydrolase 31 family
tscaffold3484	884196	tscaffold3484_884196	BGC outlier	0.51943	0.137813	positive alpha	-	-	T	C	3_prime_UTR_variant	PITA_000003925-RA	71139.XP_010035283.1	2.1e-15	88.6	Streptophyta	-	GO:0001101,GO:0002831,GO:0003674,GO:0003676,GO:0003723,GO:0005488,GO:0005575,GO:0005622,GO:0005623,GO:0005634,GO:0005654,GO:0006139,GO:0006396,GO:0006725,GO:0006807,GO:0006950,GO:0006970,GO:0007154,GO:0007165,GO:0008150,GO:0008152,GO:0009266,GO:0009408,GO:0009628,GO:0009719,GO:0009725,GO:0009753,GO:0009755,GO:0009867,GO:0009892,GO:0009987,GO:0010033,GO:0010286,GO:0010445,GO:0010467,GO:0010468,GO:…	-	ko:K21444	-	-	-	-	ko00000,ko03019	-	-	KH domain-containing protein
scaffold448683.1	73731	scaffold448683.1_73731	BGC outlier	-0.708948	0.13697	negetive alpha	-	-	G	C	intergenic_region	.	-	-	-	-	-	-	-	-	-	-	-	-	-	-	-	-
tscaffold6082	63509	tscaffold6082_63509	BGC outlier	-0.720108	0.136809	negetive alpha	-	-	G	A	missense_variant	PITA_000020774-RA	4432.XP_010273528.1	4.2e-28	132.1	Streptophyta	-	-	-	-	-	-	-	-	-	-	-	Protein of unknown function (DUF674)
scaffold30160.1	85227	scaffold30160.1_85227	BGC outlier	-0.726112	0.136682	negetive alpha	-	-	A	G	missense_variant	PITA_000050175-RA	2711.XP_006482609.1	5.8e-25	122.1	Streptophyta	-	-	-	-	-	-	-	-	-	-	-	Cyclic dof factor
tscaffold5495	242336	tscaffold5495_242336	BGC outlier	0.575756	0.135645	positive alpha	-	-	G	A	synonymous_variant	PITAhm_002850-RA	3641.EOY20732	3.2e-34	152.5	Streptophyta	-	GO:0000003,GO:0003006,GO:0003674,GO:0003700,GO:0005575,GO:0005622,GO:0005623,GO:0005634,GO:0006355,GO:0007275,GO:0008150,GO:0009790,GO:0009791,GO:0009793,GO:0009888,GO:0009889,GO:0009891,GO:0009893,GO:0010065,GO:0010067,GO:0010087,GO:0010154,GO:0010468,GO:0010556,GO:0010557,GO:0010604,GO:0010628,GO:0019219,GO:0019222,GO:0022414,GO:0031323,GO:0031325,GO:0031326,GO:0031328,GO:0032501,GO:0032502,GO:…	-	-	-	-	-	-	-	-	-	dof zinc finger protein
scaffold890956.1	49838	scaffold890956.1_49838	BGC outlier	0.773198	0.13486	positive alpha	-	-	T	C	3_prime_UTR_variant	PITA_000045909-RA	4432.XP_010265324.1	1.4e-196	693.3	Streptophyta	-	GO:0000226,GO:0003674,GO:0003774,GO:0003777,GO:0003824,GO:0005575,GO:0005622,GO:0005623,GO:0005856,GO:0005871,GO:0005875,GO:0005929,GO:0006928,GO:0006996,GO:0007010,GO:0007017,GO:0007018,GO:0007019,GO:0008150,GO:0008574,GO:0009987,GO:0010938,GO:0015630,GO:0016043,GO:0016462,GO:0016787,GO:0016817,GO:0016818,GO:0016887,GO:0017111,GO:0022411,GO:0030030,GO:0031109,GO:0031122,GO:0032984,GO:0032991,GO:…	-	ko:K10401	-	-	-	-	ko00000,ko04812	-	-	Belongs to the TRAFAC class myosin-kinesin ATPase superfamily. Kinesin family
tscaffold6123	22125	tscaffold6123_22125	BGC outlier	-0.831424	0.134785	negetive alpha	-	-	C	T	intergenic_region	CHR_START-PITA_000042280	-	-	-	-	-	-	-	-	-	-	-	-	-	-	-	-
tscaffold1076	1592015	tscaffold1076_1592015	BGC outlier	-0.515495	0.134661	negetive alpha	-	-	C	T	intron_variant	PITA_000002507-RA	13333.ERN12019	1.2e-181	643.3	Streptophyta	-	GO:0005575,GO:0005623,GO:0005886,GO:0016020,GO:0044464,GO:0071944	-	ko:K14638	-	-	-	-	ko00000,ko02000	2.A.17.3	-	Protein NRT1 PTR FAMILY
scaffold270621.2	215934	scaffold270621.2_215934	BGC outlier	-0.724278	0.134519	negetive alpha	-	-	G	A	intergenic_region	.	-	-	-	-	-	-	-	-	-	-	-	-	-	-	-	-
scaffold296229.1	5641	scaffold296229.1_5641	BGC outlier	0.656866	0.133862	positive alpha	-	-	C	T	3_prime_UTR_variant	PITA_000064614-RA	29760.VIT_10s0042g01130.t01	1.1e-142	513.8	Streptophyta	-	-	-	-	-	-	-	-	-	-	-	zinc finger
scaffold890956.1	49861	scaffold890956.1_49861	BGC outlier	0.775773	0.133824	positive alpha	-	-	G	A	3_prime_UTR_variant	PITA_000045909-RA	4432.XP_010265324.1	1.4e-196	693.3	Streptophyta	-	GO:0000226,GO:0003674,GO:0003774,GO:0003777,GO:0003824,GO:0005575,GO:0005622,GO:0005623,GO:0005856,GO:0005871,GO:0005875,GO:0005929,GO:0006928,GO:0006996,GO:0007010,GO:0007017,GO:0007018,GO:0007019,GO:0008150,GO:0008574,GO:0009987,GO:0010938,GO:0015630,GO:0016043,GO:0016462,GO:0016787,GO:0016817,GO:0016818,GO:0016887,GO:0017111,GO:0022411,GO:0030030,GO:0031109,GO:0031122,GO:0032984,GO:0032991,GO:…	-	ko:K10401	-	-	-	-	ko00000,ko04812	-	-	Belongs to the TRAFAC class myosin-kinesin ATPase superfamily. Kinesin family
tscaffold5495	242255	tscaffold5495_242255	BGC outlier	0.572195	0.133823	positive alpha	-	-	C	T	splice_acceptor_variant&intron_variant	PITAhm_002850-RA	3641.EOY20732	3.2e-34	152.5	Streptophyta	-	GO:0000003,GO:0003006,GO:0003674,GO:0003700,GO:0005575,GO:0005622,GO:0005623,GO:0005634,GO:0006355,GO:0007275,GO:0008150,GO:0009790,GO:0009791,GO:0009793,GO:0009888,GO:0009889,GO:0009891,GO:0009893,GO:0010065,GO:0010067,GO:0010087,GO:0010154,GO:0010468,GO:0010556,GO:0010557,GO:0010604,GO:0010628,GO:0019219,GO:0019222,GO:0022414,GO:0031323,GO:0031325,GO:0031326,GO:0031328,GO:0032501,GO:0032502,GO:…	-	-	-	-	-	-	-	-	-	dof zinc finger protein
scaffold236980.2	115610	scaffold236980.2_115610	BGC outlier	0.518227	0.133066	positive alpha	-	-	A	G	intergenic_region	.	-	-	-	-	-	-	-	-	-	-	-	-	-	-	-	-
scaffold448683.1	73761	scaffold448683.1_73761	BGC outlier	-0.715652	0.132694	negetive alpha	-	-	C	T	intergenic_region	.	-	-	-	-	-	-	-	-	-	-	-	-	-	-	-	-
tscaffold2024	183860	tscaffold2024_183860	BGC outlier	0.73283	0.130894	positive alpha	-	-	T	C	intergenic_region	PITA_000008298-PITA_000008299	-	-	-	-	-	-	-	-	-	-	-	-	-	-	-	-
scaffold523233.2	53213	scaffold523233.2_53213	BGC outlier	0.642795	0.129734	positive alpha	-	-	A	C	3_prime_UTR_variant	PITA_000057496-RA	42345.XP_008775889.1	4.2e-107	394.8	Liliopsida	LAR2	-	1.17.1.3	ko:K13081	ko00941,ko01110,map00941,map01110	-	R06532,R06533,R06615	RC01552	ko00000,ko00001,ko01000	-	-	NmrA-like family
scaffold194745	65430	scaffold194745_65430	BGC outlier	-0.434616	0.12878	negetive alpha	-	-	G	T	3_prime_UTR_variant	PITA_000034896-RA	3218.PP1S170_99V6.2	1.8e-61	243.4	Streptophyta	-	GO:0001817,GO:0001959,GO:0002682,GO:0002697,GO:0002831,GO:0003674,GO:0003824,GO:0004842,GO:0004857,GO:0004866,GO:0004869,GO:0005575,GO:0005622,GO:0005623,GO:0005634,GO:0005654,GO:0005737,GO:0005829,GO:0006464,GO:0006508,GO:0006807,GO:0006915,GO:0007154,GO:0007165,GO:0007166,GO:0007249,GO:0008150,GO:0008152,GO:0008219,GO:0009892,GO:0009893,GO:0009966,GO:0009967,GO:0009987,GO:0010033,GO:0010466,GO:…	2.3.2.27	ko:K19042	-	-	-	-	ko00000,ko01000,ko04121	-	-	E3 ubiquitin-protein ligase
scaffold780522	81821	scaffold780522_81821	BGC outlier	0.646376	0.128738	positive alpha	-	-	A	T	intergenic_region	CHR_START-PITA_000032424	-	-	-	-	-	-	-	-	-	-	-	-	-	-	-	-
scaffold131375.2	24477	scaffold131375.2_24477	BGC outlier	-0.800094	0.126961	negetive alpha	-	-	T	C	upstream_gene_variant,intergenic_region	PITA_000045946-RA,CHR_START-PITA_000045946	4432.XP_010273875.1	9.3e-32	144.1	Streptophyta	-	GO:0002213,GO:0003674,GO:0003700,GO:0006355,GO:0006950,GO:0006952,GO:0008150,GO:0009611,GO:0009888,GO:0009889,GO:0009987,GO:0010087,GO:0010468,GO:0010556,GO:0019219,GO:0019222,GO:0031323,GO:0031326,GO:0032502,GO:0048856,GO:0050789,GO:0050794,GO:0050896,GO:0051171,GO:0051252,GO:0051301,GO:0060255,GO:0065007,GO:0080090,GO:0140110,GO:1903506,GO:2000112,GO:2001141	-	-	-	-	-	-	-	-	-	transcription factor
tscaffold4079	201400	tscaffold4079_201400	BGC outlier	0.716739	0.125992	positive alpha	-	-	T	G	3_prime_UTR_variant	PITA_000008063-RA	3641.EOY31040	4.2e-33	147.9	Streptophyta	-	GO:0000375,GO:0000377,GO:0000398,GO:0003674,GO:0003676,GO:0003723,GO:0005488,GO:0005575,GO:0005622,GO:0005623,GO:0005634,GO:0005681,GO:0005684,GO:0005690,GO:0006139,GO:0006396,GO:0006397,GO:0006725,GO:0006807,GO:0008150,GO:0008152,GO:0008380,GO:0009987,GO:0010467,GO:0016070,GO:0016071,GO:0017069,GO:0030532,GO:0030622,GO:0032991,GO:0034641,GO:0043170,GO:0043226,GO:0043227,GO:0043229,GO:0043231,GO:…	-	ko:K12845	ko03008,ko03040,map03008,map03040	M00354	-	-	ko00000,ko00001,ko00002,ko03009,ko03041	-	-	NHP2-like protein 1
tscaffold3319	180416	tscaffold3319_180416	BGC outlier	0.582606	0.125746	positive alpha	-	-	G	T	downstream_gene_variant,intergenic_region	PITA_000028968-RA,PITA_000028967-PITA_000028968	13333.ERN12568	1.8e-82	313.9	Streptophyta	-	-	-	-	-	-	-	-	-	-	-	Microtubule-associated protein
tscaffold4961	317665	tscaffold4961_317665	BGC outlier	0.561719	0.124889	positive alpha	-	-	A	G	intron_variant	PITA_000015174-RA	102107.XP_008228328.1	5e-59	233.8	fabids	UBP6	GO:0003674,GO:0005488,GO:0005515,GO:0005516,GO:0005575,GO:0005622,GO:0005623,GO:0005634,GO:0005911,GO:0006464,GO:0006508,GO:0006807,GO:0008150,GO:0008152,GO:0009506,GO:0009987,GO:0016579,GO:0019538,GO:0030054,GO:0036211,GO:0043170,GO:0043226,GO:0043227,GO:0043229,GO:0043231,GO:0043412,GO:0044237,GO:0044238,GO:0044260,GO:0044267,GO:0044424,GO:0044464,GO:0055044,GO:0070646,GO:0070647,GO:0071704,GO:…	3.4.19.12	ko:K11843	-	-	-	-	ko00000,ko01000,ko01002,ko04121	-	-	Ubiquitin carboxyl-terminal hydrolase
scaffold98301.2	194656	scaffold98301.2_194656	BGC outlier	0.805212	0.124746	positive alpha	-	-	G	T	missense_variant	PITA_000025232-RA	3659.XP_004157803.1	5.6e-66	257.7	fabids	-	-	-	ko:K17710	-	-	-	-	ko00000,ko03016,ko03029	-	-	Pentatricopeptide repeat-containing protein At1g74850
scaffold325073.2	13987	scaffold325073.2_13987	BGC outlier	-0.61206	0.124051	negetive alpha	-	-	T	C	downstream_gene_variant,intergenic_region	PITA_000083353-RA,CHR_START-PITA_000083353	3983.cassava4.1_026969m	6.4e-55	221.9	fabids	-	GO:0000981,GO:0000988,GO:0000989,GO:0001067,GO:0001076,GO:0001101,GO:0001134,GO:0001135,GO:0003674,GO:0003676,GO:0003677,GO:0003700,GO:0005488,GO:0005575,GO:0005622,GO:0005623,GO:0005634,GO:0006355,GO:0006357,GO:0008150,GO:0009719,GO:0009725,GO:0009751,GO:0009753,GO:0009889,GO:0009987,GO:0010033,GO:0010468,GO:0010556,GO:0014070,GO:0019219,GO:0019222,GO:0030154,GO:0031323,GO:0031326,GO:0032502,GO:…	-	ko:K09422	-	-	-	-	ko00000,ko03000	-	-	RNA polymerase II transcription regulator recruiting activity
scaffold370974	115662	scaffold370974_115662	BGC outlier	0.707365	0.123648	positive alpha	-	-	C	G	5_prime_UTR_variant	PITA_000031834-RA	3988.XP_002519217.1	7.4e-59	233.4	fabids	-	GO:0000166,GO:0003674,GO:0005488,GO:0005575,GO:0005623,GO:0005886,GO:0008144,GO:0016020,GO:0016208,GO:0017076,GO:0030554,GO:0032553,GO:0032555,GO:0032559,GO:0036094,GO:0043167,GO:0043168,GO:0043169,GO:0044464,GO:0071944,GO:0097159,GO:0097367,GO:1901265,GO:1901363	-	-	-	-	-	-	-	-	-	Universal stress protein
tscaffold5495	242267	tscaffold5495_242267	BGC outlier	0.57111	0.123236	positive alpha	-	-	C	T	synonymous_variant	PITAhm_002850-RA	3641.EOY20732	3.2e-34	152.5	Streptophyta	-	GO:0000003,GO:0003006,GO:0003674,GO:0003700,GO:0005575,GO:0005622,GO:0005623,GO:0005634,GO:0006355,GO:0007275,GO:0008150,GO:0009790,GO:0009791,GO:0009793,GO:0009888,GO:0009889,GO:0009891,GO:0009893,GO:0010065,GO:0010067,GO:0010087,GO:0010154,GO:0010468,GO:0010556,GO:0010557,GO:0010604,GO:0010628,GO:0019219,GO:0019222,GO:0022414,GO:0031323,GO:0031325,GO:0031326,GO:0031328,GO:0032501,GO:0032502,GO:…	-	-	-	-	-	-	-	-	-	dof zinc finger protein
tscaffold2961	4339	tscaffold2961_4339	BGC outlier	-0.888558	0.122941	negetive alpha	-	-	C	G	5_prime_UTR_variant	PITA_000048006-RA	3847.GLYMA15G20870.4	2.6e-36	158.7	fabids	-	GO:0005575,GO:0005622,GO:0005623,GO:0005737,GO:0005777,GO:0006732,GO:0006766,GO:0008150,GO:0008152,GO:0009058,GO:0009108,GO:0009110,GO:0009987,GO:0016043,GO:0022607,GO:0042180,GO:0042181,GO:0042372,GO:0042374,GO:0042579,GO:0043226,GO:0043227,GO:0043229,GO:0043231,GO:0043933,GO:0044085,GO:0044237,GO:0044249,GO:0044281,GO:0044283,GO:0044424,GO:0044444,GO:0044464,GO:0051186,GO:0051188,GO:0051259,GO:…	-	-	-	-	-	-	-	-	-	Thioesterase superfamily
tscaffold2828	177252	tscaffold2828_177252	BGC outlier	-0.619108	0.122864	negetive alpha	-	-	C	T	intergenic_region	.	-	-	-	-	-	-	-	-	-	-	-	-	-	-	-	-
scaffold151204	55031	scaffold151204_55031	BGC outlier	0.725292	0.122788	positive alpha	-	-	C	G	missense_variant	PITA_000047199-RA	29730.Gorai.008G190800.1	3.9e-08	66.6	Streptophyta	-	-	-	-	-	-	-	-	-	-	-	Belongs to the small heat shock protein (HSP20) family
scaffold114327.1	10976	scaffold114327.1_10976	BGC outlier	0.616332	0.122418	positive alpha	-	-	C	T	3_prime_UTR_variant	PITA_000061093-RA	13333.ERN09278	4.7e-46	191	Streptophyta	-	-	-	-	-	-	-	-	-	-	-	Uncharacterized conserved domain (SAYSvFN)
scaffold672730	91295	scaffold672730_91295	BGC outlier	0.609285	0.121264	positive alpha	-	-	T	C	missense_variant	PITA_000049719-RA	71139.XP_010062724.1	4.6e-62	244.6	Streptophyta	-	GO:0003674,GO:0003824,GO:0004364,GO:0005575,GO:0005622,GO:0005623,GO:0005737,GO:0006518,GO:0006575,GO:0006749,GO:0006790,GO:0006807,GO:0008150,GO:0008152,GO:0009056,GO:0009404,GO:0009407,GO:0009636,GO:0009987,GO:0016740,GO:0016765,GO:0019748,GO:0034641,GO:0042221,GO:0043603,GO:0044237,GO:0044248,GO:0044424,GO:0044464,GO:0050896,GO:0051186,GO:0071704,GO:0098754,GO:1901564	2.5.1.18	ko:K00799	ko00480,ko00980,ko00982,ko00983,ko01524,ko05200,ko05204,ko05225,ko05418,map00480,map00980,map00982,map00983,map01524,map05200,map05204,map05225,map05418	-	R03522,R07002,R07003,R07004,R07023,R07024,R07025,R07026,R07069,R07070,R07083,R07084,R07091,R07092,R07093,R07094,R07100,R07113,R07116,R08280,R09409,R11905	RC00004,RC00069,RC00840,RC00948,RC01704,RC01705,RC01706,RC01758,RC01759,RC01765,RC01767,RC01769,RC02243,RC02527,RC02939,RC02940,RC02942,RC02943,RC02944	ko00000,ko00001,ko01000,ko02000	1.A.12.2.2,1.A.12.3.2	-	glutathione s-transferase
scaffold897287	170013	scaffold897287_170013	BGC outlier	0.676378	0.12121	positive alpha	-	-	A	T	intergenic_region	.	-	-	-	-	-	-	-	-	-	-	-	-	-	-	-	-
scaffold82409.2	24190	scaffold82409.2_24190	BGC outlier	-0.771994	0.119066	negetive alpha	-	-	G	A	3_prime_UTR_variant	PITA_000062295-RA	3694.POPTR_0001s44190.1	3e-29	135.2	fabids	-	-	-	ko:K13993	ko04141,map04141	-	-	-	ko00000,ko00001,ko03110	-	-	Belongs to the small heat shock protein (HSP20) family
scaffold872336	34977	scaffold872336_34977	BGC outlier	0.609307	0.118464	positive alpha	-	-	G	A	intergenic_region	.	-	-	-	-	-	-	-	-	-	-	-	-	-	-	-	-
scaffold890956.1	49465	scaffold890956.1_49465	BGC outlier	0.772412	0.117476	positive alpha	-	-	G	A	stop_retained_variant	PITA_000045909-RA	4432.XP_010265324.1	1.4e-196	693.3	Streptophyta	-	GO:0000226,GO:0003674,GO:0003774,GO:0003777,GO:0003824,GO:0005575,GO:0005622,GO:0005623,GO:0005856,GO:0005871,GO:0005875,GO:0005929,GO:0006928,GO:0006996,GO:0007010,GO:0007017,GO:0007018,GO:0007019,GO:0008150,GO:0008574,GO:0009987,GO:0010938,GO:0015630,GO:0016043,GO:0016462,GO:0016787,GO:0016817,GO:0016818,GO:0016887,GO:0017111,GO:0022411,GO:0030030,GO:0031109,GO:0031122,GO:0032984,GO:0032991,GO:…	-	ko:K10401	-	-	-	-	ko00000,ko04812	-	-	Belongs to the TRAFAC class myosin-kinesin ATPase superfamily. Kinesin family
scaffold890956.1	49834	scaffold890956.1_49834	BGC outlier	0.783512	0.117275	positive alpha	-	-	C	A	3_prime_UTR_variant	PITA_000045909-RA	4432.XP_010265324.1	1.4e-196	693.3	Streptophyta	-	GO:0000226,GO:0003674,GO:0003774,GO:0003777,GO:0003824,GO:0005575,GO:0005622,GO:0005623,GO:0005856,GO:0005871,GO:0005875,GO:0005929,GO:0006928,GO:0006996,GO:0007010,GO:0007017,GO:0007018,GO:0007019,GO:0008150,GO:0008574,GO:0009987,GO:0010938,GO:0015630,GO:0016043,GO:0016462,GO:0016787,GO:0016817,GO:0016818,GO:0016887,GO:0017111,GO:0022411,GO:0030030,GO:0031109,GO:0031122,GO:0032984,GO:0032991,GO:…	-	ko:K10401	-	-	-	-	ko00000,ko04812	-	-	Belongs to the TRAFAC class myosin-kinesin ATPase superfamily. Kinesin family
C31921346	6433	C31921346_6433	BGC outlier	0.524167	0.117226	positive alpha	-	-	A	G	intergenic_region	.	-	-	-	-	-	-	-	-	-	-	-	-	-	-	-	-
tscaffold4961	30958	tscaffold4961_30958	BGC outlier	0.595181	0.11645	positive alpha	-	-	C	G	3_prime_UTR_variant	PITA_000015171-RA	29760.VIT_09s0002g02500.t01	5.3e-37	159.8	Streptophyta	UBP6	GO:0003674,GO:0005488,GO:0005515,GO:0005516,GO:0005575,GO:0005622,GO:0005623,GO:0005634,GO:0005911,GO:0006464,GO:0006508,GO:0006807,GO:0008150,GO:0008152,GO:0009506,GO:0009987,GO:0016579,GO:0019538,GO:0030054,GO:0036211,GO:0043170,GO:0043226,GO:0043227,GO:0043229,GO:0043231,GO:0043412,GO:0044237,GO:0044238,GO:0044260,GO:0044267,GO:0044424,GO:0044464,GO:0055044,GO:0070646,GO:0070647,GO:0071704,GO:…	3.4.19.12	ko:K11843	-	-	-	-	ko00000,ko01000,ko01002,ko04121	-	-	Belongs to the peptidase C19 family
scaffold341915.2	83729	scaffold341915.2_83729	BGC outlier	0.766273	0.11572	positive alpha	-	-	G	A	intron_variant	PITA_000038343-RA	3694.POPTR_0006s23760.1	1.1e-120	440.3	fabids	-	GO:0003674,GO:0003824,GO:0006725,GO:0006807,GO:0008150,GO:0008152,GO:0009056,GO:0009308,GO:0009690,GO:0009823,GO:0009987,GO:0010817,GO:0016491,GO:0016645,GO:0019139,GO:0034754,GO:0042445,GO:0042447,GO:0044237,GO:0046483,GO:0055114,GO:0065007,GO:0065008,GO:0071704,GO:1901564	1.5.99.12	ko:K00279	ko00908,map00908	-	R05708	RC00121,RC01455	ko00000,ko00001,ko01000	-	-	Cytokinin dehydrogenase
scaffold486029	139046	scaffold486029_139046	BGC outlier	-0.895406	0.115375	negetive alpha	-	-	C	T	intron_variant	PITA_000031636-RA	13333.ERN01567	1.4e-164	585.9	Streptophyta	-	GO:0003674,GO:0003824,GO:0004672,GO:0005575,GO:0005622,GO:0005623,GO:0005737,GO:0006464,GO:0006468,GO:0006793,GO:0006796,GO:0006807,GO:0007154,GO:0007165,GO:0008150,GO:0008152,GO:0009987,GO:0016301,GO:0016310,GO:0016740,GO:0016772,GO:0016773,GO:0019538,GO:0023052,GO:0035556,GO:0036211,GO:0043170,GO:0043412,GO:0044237,GO:0044238,GO:0044260,GO:0044267,GO:0044424,GO:0044464,GO:0050789,GO:0050794,GO:…	-	-	-	-	-	-	-	-	-	serine threonine-protein kinase
tscaffold8541	198989	tscaffold8541_198989	BGC outlier	0.510286	0.113276	positive alpha	-	-	G	C	intergenic_region	PITA_000025692-CHR_END	-	-	-	-	-	-	-	-	-	-	-	-	-	-	-	-
scaffold370974	115712	scaffold370974_115712	BGC outlier	0.733186	0.113255	positive alpha	-	-	C	T	5_prime_UTR_variant	PITA_000031834-RA	3988.XP_002519217.1	7.4e-59	233.4	fabids	-	GO:0000166,GO:0003674,GO:0005488,GO:0005575,GO:0005623,GO:0005886,GO:0008144,GO:0016020,GO:0016208,GO:0017076,GO:0030554,GO:0032553,GO:0032555,GO:0032559,GO:0036094,GO:0043167,GO:0043168,GO:0043169,GO:0044464,GO:0071944,GO:0097159,GO:0097367,GO:1901265,GO:1901363	-	-	-	-	-	-	-	-	-	Universal stress protein
scaffold541402	29928	scaffold541402_29928	BGC outlier	-0.725481	0.113045	negetive alpha	-	-	C	A	intergenic_region	.	-	-	-	-	-	-	-	-	-	-	-	-	-	-	-	-
scaffold619810	41138	scaffold619810_41138	BGC outlier	0.642031	0.113033	positive alpha	-	-	G	A	3_prime_UTR_variant	PITA_000044620-RA	4432.XP_010278587.1	1.7e-138	498.8	Streptophyta	RFC2	GO:0000166,GO:0000723,GO:0000731,GO:0003674,GO:0005488,GO:0005524,GO:0005575,GO:0005622,GO:0005623,GO:0005634,GO:0005654,GO:0005657,GO:0005663,GO:0005694,GO:0006139,GO:0006259,GO:0006260,GO:0006261,GO:0006275,GO:0006281,GO:0006283,GO:0006289,GO:0006296,GO:0006297,GO:0006301,GO:0006725,GO:0006807,GO:0006950,GO:0006974,GO:0006996,GO:0007049,GO:0008144,GO:0008150,GO:0008152,GO:0009058,GO:0009059,GO:…	-	ko:K10755	ko03030,ko03420,ko03430,map03030,map03420,map03430	M00289,M00295	-	-	ko00000,ko00001,ko00002,ko03032,ko03036,ko03400	-	-	replication factor C
tscaffold3134	164097	tscaffold3134_164097	BGC outlier	-0.610864	0.112381	negetive alpha	-	-	C	T	intron_variant	PITAhm_002186-RA	13333.ERN20455	1.8e-222	778.5	Eukaryota	-	-	-	-	-	-	-	-	-	-	-	NAD-dependent histone deacetylase activity (H3-K14 specific)
C32557952	24766	C32557952_24766	BGC outlier	-0.824092	0.111271	negetive alpha	-	-	T	C	intergenic_region	.	-	-	-	-	-	-	-	-	-	-	-	-	-	-	-	-
scaffold325073.2	14205	scaffold325073.2_14205	BGC outlier	-0.687462	0.111234	negetive alpha	-	-	A	G	synonymous_variant	PITA_000083353-RA	3983.cassava4.1_026969m	6.4e-55	221.9	fabids	-	GO:0000981,GO:0000988,GO:0000989,GO:0001067,GO:0001076,GO:0001101,GO:0001134,GO:0001135,GO:0003674,GO:0003676,GO:0003677,GO:0003700,GO:0005488,GO:0005575,GO:0005622,GO:0005623,GO:0005634,GO:0006355,GO:0006357,GO:0008150,GO:0009719,GO:0009725,GO:0009751,GO:0009753,GO:0009889,GO:0009987,GO:0010033,GO:0010468,GO:0010556,GO:0014070,GO:0019219,GO:0019222,GO:0030154,GO:0031323,GO:0031326,GO:0032502,GO:…	-	ko:K09422	-	-	-	-	ko00000,ko03000	-	-	RNA polymerase II transcription regulator recruiting activity
tscaffold6328	108738	tscaffold6328_108738	BGC outlier	-0.888217	0.111076	negetive alpha	-	-	A	T	intron_variant	PITAhm_002362-RA	13333.ERM93908	0	1487.6	Streptophyta	-	GO:0000049,GO:0003674,GO:0003676,GO:0003723,GO:0003824,GO:0004812,GO:0004813,GO:0005488,GO:0005575,GO:0005622,GO:0005623,GO:0005737,GO:0005739,GO:0005829,GO:0006082,GO:0006139,GO:0006396,GO:0006399,GO:0006400,GO:0006412,GO:0006418,GO:0006419,GO:0006518,GO:0006520,GO:0006725,GO:0006807,GO:0008033,GO:0008150,GO:0008152,GO:0009058,GO:0009059,GO:0009451,GO:0009507,GO:0009536,GO:0009987,GO:0010035,GO:…	6.1.1.7	ko:K01872	ko00970,map00970	M00359,M00360	R03038	RC00055,RC00523	ko00000,ko00001,ko00002,ko01000,ko01007,ko03016	-	-	Catalyzes the attachment of alanine to tRNA(Ala) in a two-step reaction alanine is first activated by ATP to form Ala- AMP and then transferred to the acceptor end of tRNA(Ala). Also edits incorrectly charged tRNA(Ala) via its editing domain
tscaffold4961	30928	tscaffold4961_30928	BGC outlier	0.596084	0.110705	positive alpha	-	-	A	G	3_prime_UTR_variant	PITA_000015171-RA	29760.VIT_09s0002g02500.t01	5.3e-37	159.8	Streptophyta	UBP6	GO:0003674,GO:0005488,GO:0005515,GO:0005516,GO:0005575,GO:0005622,GO:0005623,GO:0005634,GO:0005911,GO:0006464,GO:0006508,GO:0006807,GO:0008150,GO:0008152,GO:0009506,GO:0009987,GO:0016579,GO:0019538,GO:0030054,GO:0036211,GO:0043170,GO:0043226,GO:0043227,GO:0043229,GO:0043231,GO:0043412,GO:0044237,GO:0044238,GO:0044260,GO:0044267,GO:0044424,GO:0044464,GO:0055044,GO:0070646,GO:0070647,GO:0071704,GO:…	3.4.19.12	ko:K11843	-	-	-	-	ko00000,ko01000,ko01002,ko04121	-	-	Belongs to the peptidase C19 family
scaffold296229.1	5136	scaffold296229.1_5136	BGC outlier	0.691021	0.110457	positive alpha	-	-	G	T	missense_variant	PITA_000064614-RA	29760.VIT_10s0042g01130.t01	1.1e-142	513.8	Streptophyta	-	-	-	-	-	-	-	-	-	-	-	zinc finger
scaffold325073.2	14215	scaffold325073.2_14215	BGC outlier	-0.693789	0.110311	negetive alpha	-	-	T	C	missense_variant	PITA_000083353-RA	3983.cassava4.1_026969m	6.4e-55	221.9	fabids	-	GO:0000981,GO:0000988,GO:0000989,GO:0001067,GO:0001076,GO:0001101,GO:0001134,GO:0001135,GO:0003674,GO:0003676,GO:0003677,GO:0003700,GO:0005488,GO:0005575,GO:0005622,GO:0005623,GO:0005634,GO:0006355,GO:0006357,GO:0008150,GO:0009719,GO:0009725,GO:0009751,GO:0009753,GO:0009889,GO:0009987,GO:0010033,GO:0010468,GO:0010556,GO:0014070,GO:0019219,GO:0019222,GO:0030154,GO:0031323,GO:0031326,GO:0032502,GO:…	-	ko:K09422	-	-	-	-	ko00000,ko03000	-	-	RNA polymerase II transcription regulator recruiting activity
tscaffold3134	164387	tscaffold3134_164387	BGC outlier	-0.570864	0.110159	negetive alpha	-	-	C	T	intron_variant	PITAhm_002186-RA	13333.ERN20455	1.8e-222	778.5	Eukaryota	-	-	-	-	-	-	-	-	-	-	-	NAD-dependent histone deacetylase activity (H3-K14 specific)
C32089912	17133	C32089912_17133	BGC outlier	-0.803164	0.110151	negetive alpha	-	-	T	A	intergenic_region	.	-	-	-	-	-	-	-	-	-	-	-	-	-	-	-	-
scaffold231666.1	25966	scaffold231666.1_25966	BGC outlier	-0.631631	0.109623	negetive alpha	-	-	C	T	intron_variant	PITA_000070387-RA	4432.XP_010246570.1	1.3e-50	206.8	Streptophyta	-	GO:0003674,GO:0003676,GO:0003723,GO:0003824,GO:0004518,GO:0004519,GO:0005488,GO:0005575,GO:0005622,GO:0005623,GO:0006139,GO:0006725,GO:0006807,GO:0008150,GO:0008152,GO:0009451,GO:0009987,GO:0016070,GO:0016787,GO:0016788,GO:0034641,GO:0043170,GO:0043226,GO:0043227,GO:0043229,GO:0043231,GO:0043412,GO:0044237,GO:0044238,GO:0044424,GO:0044464,GO:0046483,GO:0071704,GO:0090304,GO:0090305,GO:0097159,GO:…	-	-	-	-	-	-	-	-	-	Pentatricopeptide repeat-containing protein
tscaffold4343	178462	tscaffold4343_178462	BGC outlier	0.507911	0.1091	positive alpha	-	-	T	C	intron_variant	PITA_000003307-RA	13333.ERN07433	3.9e-72	278.5	Streptophyta	-	GO:0006810,GO:0006887,GO:0008150,GO:0009987,GO:0016192,GO:0032940,GO:0046903,GO:0051179,GO:0051234	-	ko:K07195	ko04910,map04910	-	-	-	ko00000,ko00001,ko03036,ko04131	-	-	exocyst complex component
scaffold54700.2	27441	scaffold54700.2_27441	BGC outlier	-0.785309	0.108251	negetive alpha	-	-	T	C	3_prime_UTR_variant	PITA_000033647-RA	29730.Gorai.011G057100.1	1.7e-42	179.5	Streptophyta	-	GO:0003674,GO:0005488,GO:0005515,GO:0051087	-	ko:K09512	-	-	-	-	ko00000,ko03110	-	-	DnaJ homolog subfamily B member
scaffold231666.1	25924	scaffold231666.1_25924	BGC outlier	-0.689453	0.10818	negetive alpha	-	-	A	C	intron_variant	PITA_000070387-RA	4432.XP_010246570.1	1.3e-50	206.8	Streptophyta	-	GO:0003674,GO:0003676,GO:0003723,GO:0003824,GO:0004518,GO:0004519,GO:0005488,GO:0005575,GO:0005622,GO:0005623,GO:0006139,GO:0006725,GO:0006807,GO:0008150,GO:0008152,GO:0009451,GO:0009987,GO:0016070,GO:0016787,GO:0016788,GO:0034641,GO:0043170,GO:0043226,GO:0043227,GO:0043229,GO:0043231,GO:0043412,GO:0044237,GO:0044238,GO:0044424,GO:0044464,GO:0046483,GO:0071704,GO:0090304,GO:0090305,GO:0097159,GO:…	-	-	-	-	-	-	-	-	-	Pentatricopeptide repeat-containing protein
tscaffold5306	143309	tscaffold5306_143309	BGC outlier	-0.709573	0.107889	negetive alpha	-	-	T	C	synonymous_variant	PITA_000013930-RA	13333.ERN00686	1.1e-192	679.9	Streptophyta	-	-	-	ko:K20043,ko:K20044	-	-	-	-	ko00000,ko04131	-	-	Clathrin assembly protein
tscaffold6328	108869	tscaffold6328_108869	BGC outlier	-0.929752	0.10782	negetive alpha	-	-	A	G	synonymous_variant	PITAhm_002362-RA	13333.ERM93908	0	1487.6	Streptophyta	-	GO:0000049,GO:0003674,GO:0003676,GO:0003723,GO:0003824,GO:0004812,GO:0004813,GO:0005488,GO:0005575,GO:0005622,GO:0005623,GO:0005737,GO:0005739,GO:0005829,GO:0006082,GO:0006139,GO:0006396,GO:0006399,GO:0006400,GO:0006412,GO:0006418,GO:0006419,GO:0006518,GO:0006520,GO:0006725,GO:0006807,GO:0008033,GO:0008150,GO:0008152,GO:0009058,GO:0009059,GO:0009451,GO:0009507,GO:0009536,GO:0009987,GO:0010035,GO:…	6.1.1.7	ko:K01872	ko00970,map00970	M00359,M00360	R03038	RC00055,RC00523	ko00000,ko00001,ko00002,ko01000,ko01007,ko03016	-	-	Catalyzes the attachment of alanine to tRNA(Ala) in a two-step reaction alanine is first activated by ATP to form Ala- AMP and then transferred to the acceptor end of tRNA(Ala). Also edits incorrectly charged tRNA(Ala) via its editing domain
tscaffold3319	180450	tscaffold3319_180450	BGC outlier	0.614221	0.107776	positive alpha	-	-	C	A	downstream_gene_variant,intergenic_region	PITA_000028968-RA,PITA_000028967-PITA_000028968	13333.ERN12568	1.8e-82	313.9	Streptophyta	-	-	-	-	-	-	-	-	-	-	-	Microtubule-associated protein
scaffold887652.2	126572	scaffold887652.2_126572	BGC outlier	-0.979104	0.107435	negetive alpha	-	-	G	T	3_prime_UTR_variant	PITA_000029379-RA	3218.PP1S87_178V6.1	2e-161	576.6	Streptophyta	-	GO:0001101,GO:0005575,GO:0005622,GO:0005623,GO:0005634,GO:0005654,GO:0005737,GO:0005886,GO:0006139,GO:0006259,GO:0006260,GO:0006261,GO:0006275,GO:0006725,GO:0006807,GO:0006950,GO:0006970,GO:0008150,GO:0008152,GO:0008156,GO:0008285,GO:0009058,GO:0009059,GO:0009628,GO:0009651,GO:0009719,GO:0009725,GO:0009737,GO:0009889,GO:0009890,GO:0009892,GO:0009987,GO:0010029,GO:0010033,GO:0010187,GO:0010556,GO:…	-	ko:K10523	ko04340,ko04341,map04340,map04341	M00384	-	-	ko00000,ko00001,ko00002,ko04121	-	-	Arm repeat protein interacting with
scaffold231666.1	25913	scaffold231666.1_25913	BGC outlier	-0.683385	0.107406	negetive alpha	-	-	G	C	intron_variant	PITA_000070387-RA	4432.XP_010246570.1	1.3e-50	206.8	Streptophyta	-	GO:0003674,GO:0003676,GO:0003723,GO:0003824,GO:0004518,GO:0004519,GO:0005488,GO:0005575,GO:0005622,GO:0005623,GO:0006139,GO:0006725,GO:0006807,GO:0008150,GO:0008152,GO:0009451,GO:0009987,GO:0016070,GO:0016787,GO:0016788,GO:0034641,GO:0043170,GO:0043226,GO:0043227,GO:0043229,GO:0043231,GO:0043412,GO:0044237,GO:0044238,GO:0044424,GO:0044464,GO:0046483,GO:0071704,GO:0090304,GO:0090305,GO:0097159,GO:…	-	-	-	-	-	-	-	-	-	Pentatricopeptide repeat-containing protein
tscaffold1256	48982	tscaffold1256_48982	BGC outlier	0.525656	0.105901	positive alpha	-	-	A	G	splice_region_variant&intron_variant	PITA_000008365-RA	3988.XP_002530710.1	1.6e-138	498.8	fabids	-	-	2.1.2.3,3.5.4.10	ko:K00602	ko00230,ko00670,ko01100,ko01110,ko01130,ko01523,map00230,map00670,map01100,map01110,map01130,map01523	M00048	R01127,R04560	RC00026,RC00263,RC00456	ko00000,ko00001,ko00002,ko01000,ko04147	-	-	Bifunctional purine biosynthesis protein
scaffold871626.2	35149	scaffold871626.2_35149	BGC outlier	-0.75666	0.104659	negetive alpha	-	-	C	A	missense_variant	PITA_000044786-RA	13333.ERN17582	6.9e-76	290.4	Streptophyta	-	-	-	ko:K19202	-	-	-	-	ko00000,ko03036	-	-	Sin3 binding region of histone deacetylase complex subunit SAP30
tscaffold276	585779	tscaffold276_585779	BGC outlier	0.563002	0.104099	positive alpha	-	-	G	A	intergenic_region	PITA_000007402-PITA_000007406	-	-	-	-	-	-	-	-	-	-	-	-	-	-	-	-
scaffold448683.1	73776	scaffold448683.1_73776	BGC outlier	-0.685962	0.103973	negetive alpha	-	-	G	T	intergenic_region	.	-	-	-	-	-	-	-	-	-	-	-	-	-	-	-	-
tscaffold3134	164450	tscaffold3134_164450	BGC outlier	-0.590321	0.103684	negetive alpha	-	-	T	G	intron_variant	PITAhm_002186-RA	13333.ERN20455	1.8e-222	778.5	Eukaryota	-	-	-	-	-	-	-	-	-	-	-	NAD-dependent histone deacetylase activity (H3-K14 specific)
tscaffold3573	74473	tscaffold3573_74473	BGC outlier	0.748203	0.102046	positive alpha	-	-	C	T	intron_variant	PITA_000012346-RA	88036.EFJ07984	3.3e-32	144.4	Streptophyta	-	GO:0003674,GO:0005488,GO:0005509,GO:0005575,GO:0005622,GO:0005623,GO:0005737,GO:0043167,GO:0043169,GO:0044424,GO:0044464,GO:0046872	-	ko:K13448	ko04626,map04626	-	-	-	ko00000,ko00001	-	-	calcium-binding protein CML21
C32407998	27833	C32407998_27833	BGC outlier	0.621441	0.100992	positive alpha	-	-	C	A	intron_variant	PITA_000073688-RA	-	-	-	-	-	-	-	-	-	-	-	-	-	-	-	-
tscaffold6460	184409	tscaffold6460_184409	BGC outlier	-0.439582	0.0992066	negetive alpha	-	-	C	A	upstream_gene_variant,intergenic_region	PITAhm_002008-RA,PITAhm_002008-CHR_END	29760.VIT_01s0011g03350.t01	5.2e-219	768.5	Streptophyta	-	GO:0005575,GO:0005622,GO:0005623,GO:0005634,GO:0006464,GO:0006468,GO:0006793,GO:0006796,GO:0006807,GO:0008150,GO:0008152,GO:0009987,GO:0016310,GO:0019538,GO:0036211,GO:0043170,GO:0043226,GO:0043227,GO:0043229,GO:0043231,GO:0043412,GO:0044237,GO:0044238,GO:0044260,GO:0044267,GO:0044424,GO:0044464,GO:0071704,GO:1901564	2.7.11.1	ko:K08827	-	-	-	-	ko00000,ko01000,ko01001,ko03041	-	-	serine threonine-protein kinase
tscaffold5738	61830	tscaffold5738_61830	BGC outlier	0.727285	0.0991138	positive alpha	-	-	C	T	intron_variant	PITA_000019147-RA	4432.XP_010268967.1	2.9e-84	318.5	Streptophyta	ILL6	GO:0001101,GO:0002682,GO:0002831,GO:0003674,GO:0003824,GO:0006082,GO:0008150,GO:0008152,GO:0009694,GO:0009719,GO:0009725,GO:0009753,GO:0009987,GO:0010033,GO:0010112,GO:0010817,GO:0016787,GO:0016810,GO:0019752,GO:0031347,GO:0032101,GO:0032787,GO:0042221,GO:0042445,GO:0043436,GO:0043900,GO:0044237,GO:0044281,GO:0045088,GO:0048583,GO:0050776,GO:0050789,GO:0050896,GO:0065007,GO:0065008,GO:0071704,GO:…	3.5.1.127	ko:K14664,ko:K21604	-	-	-	-	ko00000,ko01000,ko01002	-	-	IAA-amino acid hydrolase ILR1-like 6
tscaffold6460	184329	tscaffold6460_184329	BGC outlier	-0.369069	0.0991129	negetive alpha	-	-	T	C	upstream_gene_variant,intergenic_region	PITAhm_002008-RA,PITAhm_002008-CHR_END	29760.VIT_01s0011g03350.t01	5.2e-219	768.5	Streptophyta	-	GO:0005575,GO:0005622,GO:0005623,GO:0005634,GO:0006464,GO:0006468,GO:0006793,GO:0006796,GO:0006807,GO:0008150,GO:0008152,GO:0009987,GO:0016310,GO:0019538,GO:0036211,GO:0043170,GO:0043226,GO:0043227,GO:0043229,GO:0043231,GO:0043412,GO:0044237,GO:0044238,GO:0044260,GO:0044267,GO:0044424,GO:0044464,GO:0071704,GO:1901564	2.7.11.1	ko:K08827	-	-	-	-	ko00000,ko01000,ko01001,ko03041	-	-	serine threonine-protein kinase
C31839606	6168	C31839606_6168	BGC outlier	-0.804609	0.0987725	negetive alpha	-	-	T	C	intergenic_region	.	-	-	-	-	-	-	-	-	-	-	-	-	-	-	-	-
scaffold266029	338428	scaffold266029_338428	BGC outlier	-0.790738	0.0983434	negetive alpha	-	-	T	G	synonymous_variant	PITA_000017957-RA	4555.Si036247m	1.4e-83	316.6	Poales	-	GO:0003674,GO:0003824,GO:0008150,GO:0008152,GO:0009056,GO:0016787	-	-	-	-	-	-	-	-	-	alpha/beta hydrolase fold
tscaffold6291	217959	tscaffold6291_217959	BGC outlier	-0.69239	0.0972933	negetive alpha	-	-	G	A	missense_variant	PITAhm_001027-RA	13333.ERN00784	1.3e-107	396	Streptophyta	-	-	-	-	-	-	-	-	-	-	-	Cell number regulator
tscaffold5306	143683	tscaffold5306_143683	BGC outlier	-0.733892	0.0970237	negetive alpha	-	-	A	C	3_prime_UTR_variant	PITA_000013930-RA	13333.ERN00686	1.1e-192	679.9	Streptophyta	-	-	-	ko:K20043,ko:K20044	-	-	-	-	ko00000,ko04131	-	-	Clathrin assembly protein
scaffold523233.2	53373	scaffold523233.2_53373	BGC outlier	0.680132	0.0964052	positive alpha	-	-	A	T	3_prime_UTR_variant	PITA_000057496-RA	42345.XP_008775889.1	4.2e-107	394.8	Liliopsida	LAR2	-	1.17.1.3	ko:K13081	ko00941,ko01110,map00941,map01110	-	R06532,R06533,R06615	RC01552	ko00000,ko00001,ko01000	-	-	NmrA-like family
scaffold220600	18172	scaffold220600_18172	BGC outlier	0.67823	0.096006	positive alpha	-	-	T	C	intergenic_region	.	-	-	-	-	-	-	-	-	-	-	-	-	-	-	-	-
tscaffold1703	277598	tscaffold1703_277598	BGC outlier	0.595451	0.0958402	positive alpha	-	-	C	T	intergenic_region	.	-	-	-	-	-	-	-	-	-	-	-	-	-	-	-	-
tscaffold4472	60769	tscaffold4472_60769	BGC outlier	-0.43756	0.0954577	negetive alpha	-	-	T	C	intergenic_region	CHR_START-PITAhm_002214	-	-	-	-	-	-	-	-	-	-	-	-	-	-	-	-
tscaffold1256	49465	tscaffold1256_49465	BGC outlier	0.519822	0.0954168	positive alpha	-	-	C	G	missense_variant	PITA_000008365-RA	3988.XP_002530710.1	1.6e-138	498.8	fabids	-	-	2.1.2.3,3.5.4.10	ko:K00602	ko00230,ko00670,ko01100,ko01110,ko01130,ko01523,map00230,map00670,map01100,map01110,map01130,map01523	M00048	R01127,R04560	RC00026,RC00263,RC00456	ko00000,ko00001,ko00002,ko01000,ko04147	-	-	Bifunctional purine biosynthesis protein
scaffold841444.2	66217	scaffold841444.2_66217	BGC outlier	-0.977797	0.0952916	negetive alpha	-	-	C	T	3_prime_UTR_variant	PITA_000049909-RA	29760.VIT_12s0034g00960.t01	1.4e-85	323.6	Streptophyta	-	-	-	-	-	-	-	-	-	-	-	Protein of unknown function (DUF1644)
tscaffold4961	30879	tscaffold4961_30879	BGC outlier	0.579695	0.0952257	positive alpha	-	-	A	G	downstream_gene_variant,intergenic_region	PITA_000015171-RA,CHR_START-PITA_000015171	29760.VIT_09s0002g02500.t01	5.3e-37	159.8	Streptophyta	UBP6	GO:0003674,GO:0005488,GO:0005515,GO:0005516,GO:0005575,GO:0005622,GO:0005623,GO:0005634,GO:0005911,GO:0006464,GO:0006508,GO:0006807,GO:0008150,GO:0008152,GO:0009506,GO:0009987,GO:0016579,GO:0019538,GO:0030054,GO:0036211,GO:0043170,GO:0043226,GO:0043227,GO:0043229,GO:0043231,GO:0043412,GO:0044237,GO:0044238,GO:0044260,GO:0044267,GO:0044424,GO:0044464,GO:0055044,GO:0070646,GO:0070647,GO:0071704,GO:…	3.4.19.12	ko:K11843	-	-	-	-	ko00000,ko01000,ko01002,ko04121	-	-	Belongs to the peptidase C19 family
tscaffold1292	14075	tscaffold1292_14075	BGC outlier	0.733322	0.0950247	positive alpha	-	-	G	T	3_prime_UTR_variant	PITA_000009967-RA	981085.XP_010095035.1	2.1e-183	648.3	fabids	GMP1	GO:0000271,GO:0000302,GO:0001101,GO:0003674,GO:0003824,GO:0004475,GO:0005575,GO:0005622,GO:0005623,GO:0005634,GO:0005737,GO:0005829,GO:0005975,GO:0005976,GO:0005996,GO:0006073,GO:0006082,GO:0006732,GO:0006766,GO:0006767,GO:0006950,GO:0006952,GO:0006970,GO:0006979,GO:0008150,GO:0008152,GO:0008905,GO:0009058,GO:0009059,GO:0009108,GO:0009110,GO:0009250,GO:0009266,GO:0009408,GO:0009605,GO:0009607,GO:…	2.7.7.13	ko:K00966	ko00051,ko00520,ko01100,ko01110,map00051,map00520,map01100,map01110	M00114,M00361,M00362	R00885	RC00002	ko00000,ko00001,ko00002,ko01000	-	-	Mannose-1-phosphate
scaffold339691.1	93215	scaffold339691.1_93215	BGC outlier	-0.677908	0.0949858	negetive alpha	-	-	G	A	intergenic_region	CHR_START-PITA_000029654	-	-	-	-	-	-	-	-	-	-	-	-	-	-	-	-
tscaffold1256	49203	tscaffold1256_49203	BGC outlier	0.440547	0.0948679	positive alpha	-	-	T	C	intron_variant	PITA_000008365-RA	3988.XP_002530710.1	1.6e-138	498.8	fabids	-	-	2.1.2.3,3.5.4.10	ko:K00602	ko00230,ko00670,ko01100,ko01110,ko01130,ko01523,map00230,map00670,map01100,map01110,map01130,map01523	M00048	R01127,R04560	RC00026,RC00263,RC00456	ko00000,ko00001,ko00002,ko01000,ko04147	-	-	Bifunctional purine biosynthesis protein
scaffold76865	41714	scaffold76865_41714	BGC outlier	-0.754797	0.0940852	negetive alpha	-	-	C	G	3_prime_UTR_variant	PITA_000029898-RA	218851.Aquca_012_00246.1	1e-45	189.9	Streptophyta	-	-	-	-	-	-	-	-	-	-	-	Protein of unknown function (DUF1218)
tscaffold5306	143168	tscaffold5306_143168	BGC outlier	-0.731619	0.0938346	negetive alpha	-	-	C	T	synonymous_variant	PITA_000013930-RA	13333.ERN00686	1.1e-192	679.9	Streptophyta	-	-	-	ko:K20043,ko:K20044	-	-	-	-	ko00000,ko04131	-	-	Clathrin assembly protein
tscaffold7403	457527	tscaffold7403_457527	BGC outlier	-0.740838	0.0937128	negetive alpha	-	-	T	C	downstream_gene_variant,intergenic_region	PITAhm_000643-RA,PITAhm_000643-PITA_000006240	4432.XP_010265669.1	2e-105	389.4	Streptophyta	-	-	3.2.1.14	ko:K01183	ko00520,ko01100,map00520,map01100	-	R01206,R02334	RC00467	ko00000,ko00001,ko01000	-	GH18	Belongs to the glycosyl hydrolase 18 family
tscaffold5306	143563	tscaffold5306_143563	BGC outlier	-0.7265	0.0930414	negetive alpha	-	-	G	T	3_prime_UTR_variant	PITA_000013930-RA	13333.ERN00686	1.1e-192	679.9	Streptophyta	-	-	-	ko:K20043,ko:K20044	-	-	-	-	ko00000,ko04131	-	-	Clathrin assembly protein
scaffold121259	46096	scaffold121259_46096	BGC outlier	0.680219	0.0928012	positive alpha	-	-	A	C	missense_variant	PITA_000020975-RA	-	-	-	-	-	-	-	-	-	-	-	-	-	-	-	-
scaffold80387	48289	scaffold80387_48289	BGC outlier	-0.813681	0.092609	negetive alpha	-	-	C	T	synonymous_variant	PITA_000068883-RA	4432.XP_010242681.1	2e-60	241.5	Streptophyta	-	GO:0003674,GO:0003676,GO:0003723,GO:0003824,GO:0004518,GO:0004519,GO:0005488,GO:0005575,GO:0005622,GO:0005623,GO:0006139,GO:0006725,GO:0006807,GO:0008150,GO:0008152,GO:0009451,GO:0009987,GO:0016070,GO:0016787,GO:0016788,GO:0034641,GO:0043170,GO:0043226,GO:0043227,GO:0043229,GO:0043231,GO:0043412,GO:0044237,GO:0044238,GO:0044424,GO:0044464,GO:0046483,GO:0071704,GO:0090304,GO:0090305,GO:0097159,GO:…	-	-	-	-	-	-	-	-	-	pentatricopeptide repeat-containing protein At5g06400
tscaffold3134	164518	tscaffold3134_164518	BGC outlier	-0.567731	0.0924983	negetive alpha	-	-	A	G	intron_variant	PITAhm_002186-RA	13333.ERN20455	1.8e-222	778.5	Eukaryota	-	-	-	-	-	-	-	-	-	-	-	NAD-dependent histone deacetylase activity (H3-K14 specific)
scaffold54700.2	27341	scaffold54700.2_27341	BGC outlier	-0.766589	0.0919317	negetive alpha	-	-	G	T	3_prime_UTR_variant	PITA_000033647-RA	29730.Gorai.011G057100.1	1.7e-42	179.5	Streptophyta	-	GO:0003674,GO:0005488,GO:0005515,GO:0051087	-	ko:K09512	-	-	-	-	ko00000,ko03110	-	-	DnaJ homolog subfamily B member
scaffold54700.2	27369	scaffold54700.2_27369	BGC outlier	-0.766209	0.0917792	negetive alpha	-	-	A	C	3_prime_UTR_variant	PITA_000033647-RA	29730.Gorai.011G057100.1	1.7e-42	179.5	Streptophyta	-	GO:0003674,GO:0005488,GO:0005515,GO:0051087	-	ko:K09512	-	-	-	-	ko00000,ko03110	-	-	DnaJ homolog subfamily B member
scaffold122737	137181	scaffold122737_137181	BGC outlier	-0.68141	0.0917476	negetive alpha	-	-	G	T	missense_variant	PITA_000040386-RA	4432.XP_010242341.1	8.9e-41	174.5	Streptophyta	-	GO:0003674,GO:0003676,GO:0003677,GO:0003700,GO:0005488,GO:0005515,GO:0005575,GO:0005622,GO:0005623,GO:0005634,GO:0006355,GO:0006417,GO:0006950,GO:0006970,GO:0007275,GO:0008150,GO:0009314,GO:0009416,GO:0009628,GO:0009637,GO:0009651,GO:0009653,GO:0009889,GO:0009890,GO:0009891,GO:0009892,GO:0009893,GO:0009965,GO:0010016,GO:0010468,GO:0010556,GO:0010557,GO:0010558,GO:0010604,GO:0010605,GO:0010608,GO:…	-	ko:K09338	-	-	-	-	ko00000,ko03000	-	-	homeobox-leucine zipper protein
tscaffold5306	143507	tscaffold5306_143507	BGC outlier	-0.7332	0.0913097	negetive alpha	-	-	G	A	3_prime_UTR_variant	PITA_000013930-RA	13333.ERN00686	1.1e-192	679.9	Streptophyta	-	-	-	ko:K20043,ko:K20044	-	-	-	-	ko00000,ko04131	-	-	Clathrin assembly protein
tscaffold7403	457254	tscaffold7403_457254	BGC outlier	-0.741011	0.0912713	negetive alpha	-	-	C	T	downstream_gene_variant,intergenic_region	PITAhm_000643-RA,PITAhm_000643-PITA_000006240	4432.XP_010265669.1	2e-105	389.4	Streptophyta	-	-	3.2.1.14	ko:K01183	ko00520,ko01100,map00520,map01100	-	R01206,R02334	RC00467	ko00000,ko00001,ko01000	-	GH18	Belongs to the glycosyl hydrolase 18 family
tscaffold1256	48310	tscaffold1256_48310	BGC outlier	0.652392	0.0911164	positive alpha	-	-	G	T	3_prime_UTR_variant	PITA_000008365-RA	3988.XP_002530710.1	1.6e-138	498.8	fabids	-	-	2.1.2.3,3.5.4.10	ko:K00602	ko00230,ko00670,ko01100,ko01110,ko01130,ko01523,map00230,map00670,map01100,map01110,map01130,map01523	M00048	R01127,R04560	RC00026,RC00263,RC00456	ko00000,ko00001,ko00002,ko01000,ko04147	-	-	Bifunctional purine biosynthesis protein
tscaffold6832	528227	tscaffold6832_528227	BGC outlier	0.699914	0.0900851	positive alpha	-	-	A	T	downstream_gene_variant,intergenic_region	m.61135.path1,m.61135.path1	-	-	-	-	-	-	-	-	-	-	-	-	-	-	-	-
tscaffold2930	143055	tscaffold2930_143055	BGC outlier	0.727249	0.0899073	positive alpha	-	-	C	T	intron_variant	PITA_000008363-RA	13333.ERN19796	9.8e-45	186.4	Streptophyta	VPS22	GO:0000814,GO:0005575,GO:0005622,GO:0005623,GO:0005737,GO:0005768,GO:0006508,GO:0006511,GO:0006807,GO:0006810,GO:0006886,GO:0007034,GO:0008104,GO:0008150,GO:0008152,GO:0009056,GO:0009057,GO:0009987,GO:0010008,GO:0012505,GO:0015031,GO:0015833,GO:0016020,GO:0016192,GO:0016197,GO:0019538,GO:0019941,GO:0030163,GO:0031090,GO:0031410,GO:0031982,GO:0032509,GO:0032511,GO:0032991,GO:0033036,GO:0033365,GO:…	-	ko:K12188	ko04144,map04144	M00410	-	-	ko00000,ko00001,ko00002,ko04131,ko04147	-	-	Component of the endosomal sorting complex required for transport II (ESCRT-II), which is required for multivesicular body (MVB) formation and sorting of endosomal cargo proteins into MVBs
scaffold54700.2	27164	scaffold54700.2_27164	BGC outlier	-0.705485	0.0898208	negetive alpha	-	-	T	G	synonymous_variant	PITA_000033647-RA	29730.Gorai.011G057100.1	1.7e-42	179.5	Streptophyta	-	GO:0003674,GO:0005488,GO:0005515,GO:0051087	-	ko:K09512	-	-	-	-	ko00000,ko03110	-	-	DnaJ homolog subfamily B member
scaffold73169.2	19874	scaffold73169.2_19874	BGC outlier	0.63847	0.0895877	positive alpha	-	-	C	T	synonymous_variant	PITA_000063131-RA	4432.XP_010263769.1	1.1e-47	196.8	Streptophyta	-	GO:0001101,GO:0006355,GO:0008150,GO:0009719,GO:0009725,GO:0009739,GO:0009889,GO:0010033,GO:0010468,GO:0010556,GO:0019219,GO:0019222,GO:0031323,GO:0031326,GO:0033993,GO:0042221,GO:0050789,GO:0050794,GO:0050896,GO:0051171,GO:0051252,GO:0060255,GO:0065007,GO:0080090,GO:1901700,GO:1903506,GO:2000112,GO:2001141	-	-	-	-	-	-	-	-	-	lob domain-containing protein
C32136742	9823	C32136742_9823	BGC outlier	-0.623503	0.0895667	negetive alpha	-	-	A	C	missense_variant	PITA_000087662-RA	13333.ERN01231	7.9e-92	344.7	Streptophyta	-	-	-	-	-	-	-	-	-	-	-	Major Facilitator Superfamily protein
tscaffold4079	201567	tscaffold4079_201567	BGC outlier	0.719795	0.0893252	positive alpha	-	-	T	C	3_prime_UTR_variant	PITA_000008063-RA	3641.EOY31040	4.2e-33	147.9	Streptophyta	-	GO:0000375,GO:0000377,GO:0000398,GO:0003674,GO:0003676,GO:0003723,GO:0005488,GO:0005575,GO:0005622,GO:0005623,GO:0005634,GO:0005681,GO:0005684,GO:0005690,GO:0006139,GO:0006396,GO:0006397,GO:0006725,GO:0006807,GO:0008150,GO:0008152,GO:0008380,GO:0009987,GO:0010467,GO:0016070,GO:0016071,GO:0017069,GO:0030532,GO:0030622,GO:0032991,GO:0034641,GO:0043170,GO:0043226,GO:0043227,GO:0043229,GO:0043231,GO:…	-	ko:K12845	ko03008,ko03040,map03008,map03040	M00354	-	-	ko00000,ko00001,ko00002,ko03009,ko03041	-	-	NHP2-like protein 1
C32460422	33676	C32460422_33676	BGC outlier	-0.791746	0.0891606	negetive alpha	-	-	A	C	intergenic_region	.	-	-	-	-	-	-	-	-	-	-	-	-	-	-	-	-
C32571494	131890	C32571494_131890	BGC outlier	0.628326	0.0876429	positive alpha	-	-	C	T	downstream_gene_variant,intergenic_region	PITA_000019407-RA,CHR_START-PITA_000019407	-	-	-	-	-	-	-	-	-	-	-	-	-	-	-	-
scaffold754592	9865	scaffold754592_9865	BGC outlier	-0.689304	0.0873263	negetive alpha	-	-	C	G	intergenic_region	.	-	-	-	-	-	-	-	-	-	-	-	-	-	-	-	-
scaffold523233.2	53445	scaffold523233.2_53445	BGC outlier	0.619056	0.0869807	positive alpha	-	-	G	A	3_prime_UTR_variant	PITA_000057496-RA	42345.XP_008775889.1	4.2e-107	394.8	Liliopsida	LAR2	-	1.17.1.3	ko:K13081	ko00941,ko01110,map00941,map01110	-	R06532,R06533,R06615	RC01552	ko00000,ko00001,ko01000	-	-	NmrA-like family
tscaffold1810	68870	tscaffold1810_68870	BGC outlier	0.551654	0.08693	positive alpha	-	-	A	G	intron_variant	PITA_000009786-RA	13333.ERM99729	4.9e-68	265.8	Streptophyta	-	GO:0000375,GO:0000377,GO:0000398,GO:0003674,GO:0003676,GO:0003723,GO:0005488,GO:0005575,GO:0005622,GO:0005623,GO:0005634,GO:0005681,GO:0006139,GO:0006396,GO:0006397,GO:0006725,GO:0006807,GO:0008150,GO:0008152,GO:0008380,GO:0009987,GO:0010467,GO:0016070,GO:0016071,GO:0030628,GO:0032991,GO:0034641,GO:0036002,GO:0043170,GO:0043226,GO:0043227,GO:0043229,GO:0043231,GO:0044237,GO:0044238,GO:0044422,GO:…	2.7.11.22,2.7.11.23	ko:K08819	-	-	-	-	ko00000,ko01000,ko01001	-	-	Zinc finger CCCH domain-containing protein
C32571494	132089	C32571494_132089	BGC outlier	0.618468	0.0864968	positive alpha	-	-	A	T	missense_variant	PITA_000019407-RA	-	-	-	-	-	-	-	-	-	-	-	-	-	-	-	-
scaffold889534.2	56870	scaffold889534.2_56870	BGC outlier	-0.743535	0.0861307	negetive alpha	-	-	C	T	intron_variant	PITA_000047958-RA	29730.Gorai.009G198400.1	1.4e-81	308.9	Streptophyta	UBC17	GO:0000209,GO:0001101,GO:0003674,GO:0003824,GO:0004842,GO:0005488,GO:0005515,GO:0005575,GO:0005622,GO:0005623,GO:0005634,GO:0005737,GO:0006464,GO:0006508,GO:0006511,GO:0006807,GO:0008150,GO:0008152,GO:0009056,GO:0009057,GO:0009719,GO:0009725,GO:0009739,GO:0009987,GO:0010033,GO:0010498,GO:0016567,GO:0016740,GO:0019538,GO:0019787,GO:0019899,GO:0019941,GO:0030163,GO:0031625,GO:0032446,GO:0033993,GO:…	2.3.2.25	ko:K10688	ko04120,map04120	-	-	-	ko00000,ko00001,ko01000,ko04121	-	-	protein modification by small protein conjugation
tscaffold130	327127	tscaffold130_327127	BGC outlier	0.663083	0.0859988	positive alpha	-	-	A	G	intergenic_region	m.46407.path2-PITA_000008373	-	-	-	-	-	-	-	-	-	-	-	-	-	-	-	-
C31921346	6543	C31921346_6543	BGC outlier	0.589885	0.085968	positive alpha	-	-	A	C	intergenic_region	.	-	-	-	-	-	-	-	-	-	-	-	-	-	-	-	-
scaffold645837.1	4551	scaffold645837.1_4551	BGC outlier	0.448042	0.0859648	positive alpha	-	-	A	G	intergenic_region	.	-	-	-	-	-	-	-	-	-	-	-	-	-	-	-	-
scaffold54700.2	27250	scaffold54700.2_27250	BGC outlier	-0.765993	0.0857384	negetive alpha	-	-	C	T	3_prime_UTR_variant	PITA_000033647-RA	29730.Gorai.011G057100.1	1.7e-42	179.5	Streptophyta	-	GO:0003674,GO:0005488,GO:0005515,GO:0051087	-	ko:K09512	-	-	-	-	ko00000,ko03110	-	-	DnaJ homolog subfamily B member
scaffold231666.1	25960	scaffold231666.1_25960	BGC outlier	-0.645685	0.0856421	negetive alpha	-	-	G	T	intron_variant	PITA_000070387-RA	4432.XP_010246570.1	1.3e-50	206.8	Streptophyta	-	GO:0003674,GO:0003676,GO:0003723,GO:0003824,GO:0004518,GO:0004519,GO:0005488,GO:0005575,GO:0005622,GO:0005623,GO:0006139,GO:0006725,GO:0006807,GO:0008150,GO:0008152,GO:0009451,GO:0009987,GO:0016070,GO:0016787,GO:0016788,GO:0034641,GO:0043170,GO:0043226,GO:0043227,GO:0043229,GO:0043231,GO:0043412,GO:0044237,GO:0044238,GO:0044424,GO:0044464,GO:0046483,GO:0071704,GO:0090304,GO:0090305,GO:0097159,GO:…	-	-	-	-	-	-	-	-	-	Pentatricopeptide repeat-containing protein
tscaffold3134	164860	tscaffold3134_164860	BGC outlier	-0.79981	0.0854641	negetive alpha	-	-	A	T	intron_variant	PITAhm_002186-RA	13333.ERN20455	1.8e-222	778.5	Eukaryota	-	-	-	-	-	-	-	-	-	-	-	NAD-dependent histone deacetylase activity (H3-K14 specific)
scaffold192280	113800	scaffold192280_113800	BGC outlier	0.78365	0.0851963	positive alpha	-	-	A	G	intergenic_region	.	-	-	-	-	-	-	-	-	-	-	-	-	-	-	-	-
C32571494	132023	C32571494_132023	BGC outlier	0.616032	0.0850806	positive alpha	-	-	C	T	missense_variant	PITA_000019407-RA	-	-	-	-	-	-	-	-	-	-	-	-	-	-	-	-
C32088428	658	C32088428_658	BGC outlier	-0.809993	0.0848562	negetive alpha	-	-	C	T	intergenic_region	.	-	-	-	-	-	-	-	-	-	-	-	-	-	-	-	-
tscaffold1292	14053	tscaffold1292_14053	BGC outlier	0.705339	0.0848301	positive alpha	-	-	G	T	3_prime_UTR_variant	PITA_000009967-RA	981085.XP_010095035.1	2.1e-183	648.3	fabids	GMP1	GO:0000271,GO:0000302,GO:0001101,GO:0003674,GO:0003824,GO:0004475,GO:0005575,GO:0005622,GO:0005623,GO:0005634,GO:0005737,GO:0005829,GO:0005975,GO:0005976,GO:0005996,GO:0006073,GO:0006082,GO:0006732,GO:0006766,GO:0006767,GO:0006950,GO:0006952,GO:0006970,GO:0006979,GO:0008150,GO:0008152,GO:0008905,GO:0009058,GO:0009059,GO:0009108,GO:0009110,GO:0009250,GO:0009266,GO:0009408,GO:0009605,GO:0009607,GO:…	2.7.7.13	ko:K00966	ko00051,ko00520,ko01100,ko01110,map00051,map00520,map01100,map01110	M00114,M00361,M00362	R00885	RC00002	ko00000,ko00001,ko00002,ko01000	-	-	Mannose-1-phosphate
scaffold131375.2	24515	scaffold131375.2_24515	BGC outlier	-0.876976	0.0837496	negetive alpha	-	-	T	C	upstream_gene_variant,intergenic_region	PITA_000045946-RA,CHR_START-PITA_000045946	4432.XP_010273875.1	9.3e-32	144.1	Streptophyta	-	GO:0002213,GO:0003674,GO:0003700,GO:0006355,GO:0006950,GO:0006952,GO:0008150,GO:0009611,GO:0009888,GO:0009889,GO:0009987,GO:0010087,GO:0010468,GO:0010556,GO:0019219,GO:0019222,GO:0031323,GO:0031326,GO:0032502,GO:0048856,GO:0050789,GO:0050794,GO:0050896,GO:0051171,GO:0051252,GO:0051301,GO:0060255,GO:0065007,GO:0080090,GO:0140110,GO:1903506,GO:2000112,GO:2001141	-	-	-	-	-	-	-	-	-	transcription factor
tscaffold7535	94279	tscaffold7535_94279	BGC outlier	-0.830696	0.0833095	negetive alpha	-	-	G	T	intron_variant	PITA_000026102-RA	88036.EFJ12821	4.7e-84	318.2	Streptophyta	-	-	-	-	-	-	-	-	-	-	-	cheY-homologous receiver domain
tscaffold2828	270739	tscaffold2828_270739	BGC outlier	-0.682975	0.0829426	negetive alpha	-	-	A	G	intergenic_region	.	-	-	-	-	-	-	-	-	-	-	-	-	-	-	-	-
scaffold231666.1	25929	scaffold231666.1_25929	BGC outlier	-0.648625	0.0826566	negetive alpha	-	-	T	C	intron_variant	PITA_000070387-RA	4432.XP_010246570.1	1.3e-50	206.8	Streptophyta	-	GO:0003674,GO:0003676,GO:0003723,GO:0003824,GO:0004518,GO:0004519,GO:0005488,GO:0005575,GO:0005622,GO:0005623,GO:0006139,GO:0006725,GO:0006807,GO:0008150,GO:0008152,GO:0009451,GO:0009987,GO:0016070,GO:0016787,GO:0016788,GO:0034641,GO:0043170,GO:0043226,GO:0043227,GO:0043229,GO:0043231,GO:0043412,GO:0044237,GO:0044238,GO:0044424,GO:0044464,GO:0046483,GO:0071704,GO:0090304,GO:0090305,GO:0097159,GO:…	-	-	-	-	-	-	-	-	-	Pentatricopeptide repeat-containing protein
scaffold711329	5538	scaffold711329_5538	BGC outlier	0.763559	0.0826026	positive alpha	-	-	A	G	missense_variant	PITA_000063670-RA	29760.VIT_06s0061g00940.t01	5.7e-64	251.5	Streptophyta	-	-	-	ko:K20184	ko04138,map04138	-	-	-	ko00000,ko00001,ko04131	-	-	Vacuolar protein sorting-associated protein 41 homolog
scaffold554511	41006	scaffold554511_41006	BGC outlier	-0.761838	0.0821923	negetive alpha	-	-	A	G	intergenic_region	.	-	-	-	-	-	-	-	-	-	-	-	-	-	-	-	-
scaffold298216.1	83633	scaffold298216.1_83633	BGC outlier	-0.777671	0.0821132	negetive alpha	-	-	C	G	downstream_gene_variant,intergenic_region	PITA_000015797-RA,CHR_START-PITA_000015797	88036.EFJ17871	1.3e-93	350.1	Streptophyta	-	-	-	-	-	-	-	-	-	-	-	serine threonine-protein kinase
tscaffold2293	276413	tscaffold2293_276413	BGC outlier	0.769	0.0819558	positive alpha	-	-	A	G	5_prime_UTR_variant	PITA_000011568-RA	981085.XP_010111767.1	6.4e-56	224.6	fabids	-	GO:0005575,GO:0005622,GO:0005623,GO:0005634,GO:0005737,GO:0005739,GO:0006091,GO:0008150,GO:0008152,GO:0009507,GO:0009526,GO:0009532,GO:0009534,GO:0009535,GO:0009536,GO:0009570,GO:0009579,GO:0009941,GO:0009987,GO:0015979,GO:0016020,GO:0016043,GO:0019684,GO:0022607,GO:0031967,GO:0031975,GO:0031976,GO:0031984,GO:0034357,GO:0034622,GO:0042651,GO:0043226,GO:0043227,GO:0043229,GO:0043231,GO:0043933,GO:…	-	-	-	-	-	-	-	-	-	photosystem I assembly
tscaffold3134	165130	tscaffold3134_165130	BGC outlier	-0.703274	0.0816819	negetive alpha	-	-	G	A	intron_variant	PITAhm_002186-RA	13333.ERN20455	1.8e-222	778.5	Eukaryota	-	-	-	-	-	-	-	-	-	-	-	NAD-dependent histone deacetylase activity (H3-K14 specific)
tscaffold8799	33745	tscaffold8799_33745	BGC outlier	0.692387	0.0815999	positive alpha	-	-	C	T	5_prime_UTR_variant	PITA_000070584-RA	29760.VIT_06s0009g01840.t01	8.8e-193	679.9	Streptophyta	CIPK3	GO:0003674,GO:0003824,GO:0004672,GO:0004674,GO:0005575,GO:0005622,GO:0005623,GO:0005634,GO:0005737,GO:0005829,GO:0006464,GO:0006468,GO:0006793,GO:0006796,GO:0006807,GO:0007154,GO:0007165,GO:0008150,GO:0008152,GO:0009987,GO:0016301,GO:0016310,GO:0016740,GO:0016772,GO:0016773,GO:0019538,GO:0023052,GO:0035556,GO:0036211,GO:0043170,GO:0043226,GO:0043227,GO:0043229,GO:0043231,GO:0043412,GO:0044237,GO:…	2.7.11.11	ko:K07198	ko04068,ko04140,ko04150,ko04151,ko04152,ko04211,ko04213,ko04371,ko04530,ko04710,ko04714,ko04910,ko04920,ko04921,ko04922,ko04931,ko04932,ko05410,ko05418,map04068,map04140,map04150,map04151,map04152,map04211,map04213,map04371,map04530,map04710,map04714,map04910,map04920,map04921,map04922,map04931,map04932,map05410,map05418	-	-	-	ko00000,ko00001,ko01000,ko01001,ko03029,ko04131	-	-	Non-specific serine threonine protein kinase
tscaffold2828	270831	tscaffold2828_270831	BGC outlier	-0.664591	0.0813967	negetive alpha	-	-	A	G	intergenic_region	.	-	-	-	-	-	-	-	-	-	-	-	-	-	-	-	-
tscaffold5738	61834	tscaffold5738_61834	BGC outlier	0.725795	0.0803809	positive alpha	-	-	G	T	intron_variant	PITA_000019147-RA	4432.XP_010268967.1	2.9e-84	318.5	Streptophyta	ILL6	GO:0001101,GO:0002682,GO:0002831,GO:0003674,GO:0003824,GO:0006082,GO:0008150,GO:0008152,GO:0009694,GO:0009719,GO:0009725,GO:0009753,GO:0009987,GO:0010033,GO:0010112,GO:0010817,GO:0016787,GO:0016810,GO:0019752,GO:0031347,GO:0032101,GO:0032787,GO:0042221,GO:0042445,GO:0043436,GO:0043900,GO:0044237,GO:0044281,GO:0045088,GO:0048583,GO:0050776,GO:0050789,GO:0050896,GO:0065007,GO:0065008,GO:0071704,GO:…	3.5.1.127	ko:K14664,ko:K21604	-	-	-	-	ko00000,ko01000,ko01002	-	-	IAA-amino acid hydrolase ILR1-like 6
tscaffold130	327081	tscaffold130_327081	BGC outlier	0.614763	0.080375	positive alpha	-	-	G	C	intergenic_region	m.46407.path2-PITA_000008373	-	-	-	-	-	-	-	-	-	-	-	-	-	-	-	-
scaffold192280	113910	scaffold192280_113910	BGC outlier	0.683181	0.0796964	positive alpha	-	-	G	A	intergenic_region	.	-	-	-	-	-	-	-	-	-	-	-	-	-	-	-	-
tscaffold8731	18061	tscaffold8731_18061	BGC outlier	-0.767034	0.0794786	negetive alpha	-	-	C	T	missense_variant	PITA_000043841-RA	4432.XP_010264999.1	3.3e-62	245.4	Streptophyta	-	GO:0000902,GO:0007275,GO:0008150,GO:0009653,GO:0009826,GO:0009888,GO:0009932,GO:0009987,GO:0010015,GO:0010053,GO:0016043,GO:0016049,GO:0022622,GO:0030154,GO:0032501,GO:0032502,GO:0032989,GO:0040007,GO:0048364,GO:0048589,GO:0048731,GO:0048856,GO:0048869,GO:0060560,GO:0071840,GO:0090558,GO:0090627,GO:0099402,GO:1905392	-	ko:K12462	ko04722,ko04962,map04722,map04962	-	-	-	ko00000,ko00001,ko04147	-	-	Rho GDP-dissociation inhibitor 1-like
tscaffold2828	270848	tscaffold2828_270848	BGC outlier	-0.698579	0.0794065	negetive alpha	-	-	A	G	intergenic_region	.	-	-	-	-	-	-	-	-	-	-	-	-	-	-	-	-
tscaffold130	327114	tscaffold130_327114	BGC outlier	0.663813	0.0791725	positive alpha	-	-	G	C	intergenic_region	m.46407.path2-PITA_000008373	-	-	-	-	-	-	-	-	-	-	-	-	-	-	-	-
tscaffold7601	76402	tscaffold7601_76402	BGC outlier	-0.795591	0.0784129	negetive alpha	-	-	G	A	intergenic_region	PITA_000033279-CHR_END	-	-	-	-	-	-	-	-	-	-	-	-	-	-	-	-
tscaffold4399	80714	tscaffold4399_80714	BGC outlier	0.706967	0.077985	positive alpha	-	-	G	A	synonymous_variant	PITA_000028697-RA	218851.Aquca_035_00094.1	1.7e-45	190.3	Streptophyta	-	GO:0000003,GO:0000414,GO:0000428,GO:0001101,GO:0002831,GO:0003002,GO:0003006,GO:0003674,GO:0003712,GO:0005575,GO:0005622,GO:0005623,GO:0005634,GO:0005654,GO:0005667,GO:0006139,GO:0006351,GO:0006353,GO:0006355,GO:0006366,GO:0006369,GO:0006396,GO:0006725,GO:0006807,GO:0007275,GO:0007389,GO:0008150,GO:0008152,GO:0009058,GO:0009059,GO:0009719,GO:0009723,GO:0009725,GO:0009737,GO:0009791,GO:0009889,GO:…	-	ko:K15135	-	-	-	-	ko00000,ko03021	-	-	mediator of RNA polymerase II transcription subunit
scaffold298216.1	83653	scaffold298216.1_83653	BGC outlier	-0.790708	0.0776887	negetive alpha	-	-	G	A	downstream_gene_variant,intergenic_region	PITA_000015797-RA,CHR_START-PITA_000015797	88036.EFJ17871	1.3e-93	350.1	Streptophyta	-	-	-	-	-	-	-	-	-	-	-	serine threonine-protein kinase
C32571494	132073	C32571494_132073	BGC outlier	0.609769	0.0775476	positive alpha	-	-	T	C	missense_variant	PITA_000019407-RA	-	-	-	-	-	-	-	-	-	-	-	-	-	-	-	-
scaffold405423	133934	scaffold405423_133934	BGC outlier	-0.759312	0.0771313	negetive alpha	-	-	G	C	missense_variant	PITA_000035328-RA	88036.EFJ10653	1.8e-56	226.5	Streptophyta	-	-	-	-	-	-	-	-	-	-	-	Transmembrane protein 45A-like
tscaffold8817	360255	tscaffold8817_360255	BGC outlier	-0.487648	0.0770381	negetive alpha	-	-	G	A	missense_variant,missense_variant	m.58423.path2,PITA_000018435-RA	-	-	-	-	-	-	-	-	-	-	-	-	-	-	-	-
scaffold238511.2	11614	scaffold238511.2_11614	BGC outlier	0.728658	0.0770278	positive alpha	-	-	G	C	3_prime_UTR_variant	PITA_000060831-RA	85681.XP_006445516.1	3.4e-168	598.2	Streptophyta	KAO	GO:0000003,GO:0000902,GO:0000904,GO:0003006,GO:0003674,GO:0003824,GO:0004497,GO:0005575,GO:0005622,GO:0005623,GO:0005737,GO:0005783,GO:0006082,GO:0006629,GO:0006694,GO:0006720,GO:0006721,GO:0007275,GO:0008150,GO:0008152,GO:0008202,GO:0008299,GO:0008610,GO:0009058,GO:0009653,GO:0009685,GO:0009686,GO:0009826,GO:0009846,GO:0009856,GO:0009860,GO:0009932,GO:0009987,GO:0010268,GO:0010817,GO:0012505,GO:…	1.14.13.79	ko:K04123	ko00904,ko01100,ko01110,map00904,map01100,map01110	-	R06294,R06295,R06296,R06297,R10067	RC00613,RC01218,RC01453,RC01622,RC03041	ko00000,ko00001,ko00199,ko01000	-	-	Belongs to the cytochrome P450 family
scaffold887850	58866	scaffold887850_58866	BGC outlier	-0.811351	0.076948	negetive alpha	-	-	G	A	downstream_gene_variant,intergenic_region	PITA_000062318-RA,CHR_START-PITA_000062318	57918.XP_004304116.1	2.8e-62	245.4	fabids	ULT1	GO:0005575,GO:0005622,GO:0005623,GO:0005634,GO:0005737,GO:0005829,GO:0008150,GO:0009909,GO:0009910,GO:0043226,GO:0043227,GO:0043229,GO:0043231,GO:0044424,GO:0044444,GO:0044464,GO:0048519,GO:0048580,GO:0048581,GO:0048831,GO:0050789,GO:0050793,GO:0051093,GO:0051239,GO:0051241,GO:0065007,GO:2000026,GO:2000241,GO:2000242	-	-	-	-	-	-	-	-	-	ULTRAPETALA 1-like
scaffold659458	29929	scaffold659458_29929	BGC outlier	-0.815163	0.0767048	negetive alpha	-	-	C	T	3_prime_UTR_variant	PITA_000073287-RA	42345.XP_008808268.1	1.1e-104	386.7	Liliopsida	-	-	1.11.1.7	ko:K00430	ko00940,ko01100,ko01110,map00940,map01100,map01110	-	R00602,R02596,R03919,R04007,R07443	RC00034	ko00000,ko00001,ko01000	-	-	Belongs to the peroxidase family. Classical plant (class III) peroxidase subfamily
C32571494	132048	C32571494_132048	BGC outlier	0.608856	0.075643	positive alpha	-	-	C	T	synonymous_variant	PITA_000019407-RA	-	-	-	-	-	-	-	-	-	-	-	-	-	-	-	-
tscaffold9124	231596	tscaffold9124_231596	BGC outlier	0.72903	0.0754761	positive alpha	-	-	A	G	downstream_gene_variant,intergenic_region	PITAhm_000259-RA,CHR_START-PITAhm_000259	-	-	-	-	-	-	-	-	-	-	-	-	-	-	-	-
scaffold879802	42252	scaffold879802_42252	BGC outlier	-0.597959	0.075313	negetive alpha	-	-	T	C	3_prime_UTR_variant	PITA_000048687-RA	225117.XP_009365750.1	1.3e-78	299.3	fabids	-	GO:0000375,GO:0000377,GO:0000398,GO:0005575,GO:0005622,GO:0005623,GO:0005634,GO:0005681,GO:0006139,GO:0006396,GO:0006397,GO:0006725,GO:0006807,GO:0008150,GO:0008152,GO:0008380,GO:0009987,GO:0010467,GO:0016070,GO:0016071,GO:0032991,GO:0034641,GO:0043170,GO:0043226,GO:0043227,GO:0043229,GO:0043231,GO:0044237,GO:0044238,GO:0044422,GO:0044424,GO:0044428,GO:0044446,GO:0044464,GO:0046483,GO:0071704,GO:…	-	ko:K12873	ko03040,map03040	M00355	-	-	ko00000,ko00001,ko00002,ko03041	-	-	Protein BUD31 homolog
tscaffold2828	270766	tscaffold2828_270766	BGC outlier	-0.686071	0.0747959	negetive alpha	-	-	C	T	intergenic_region	.	-	-	-	-	-	-	-	-	-	-	-	-	-	-	-	-
tscaffold2252	172444	tscaffold2252_172444	BGC outlier	-0.60948	0.0744627	negetive alpha	-	-	T	C	downstream_gene_variant,intergenic_region	PITA_000010567-RA,CHR_START-PITA_000010567	4537.OPUNC05G24740.2	1.1e-95	356.3	Poales	-	GO:0003674,GO:0003824,GO:0005575,GO:0005622,GO:0005623,GO:0005737,GO:0006732,GO:0008150,GO:0008152,GO:0009058,GO:0009108,GO:0009507,GO:0009532,GO:0009536,GO:0009570,GO:0009987,GO:0010236,GO:0016740,GO:0016765,GO:0042180,GO:0042181,GO:0043226,GO:0043227,GO:0043229,GO:0043231,GO:0044237,GO:0044249,GO:0044281,GO:0044283,GO:0044422,GO:0044424,GO:0044434,GO:0044435,GO:0044444,GO:0044446,GO:0044464,GO:…	2.5.1.84,2.5.1.85	ko:K05356	ko00900,ko01110,map00900,map01110	-	R07267,R09250,R09251	RC00279	ko00000,ko00001,ko01000,ko01006	-	-	Belongs to the FPP GGPP synthase family
tscaffold5306	143573	tscaffold5306_143573	BGC outlier	-0.741929	0.0741381	negetive alpha	-	-	G	A	3_prime_UTR_variant	PITA_000013930-RA	13333.ERN00686	1.1e-192	679.9	Streptophyta	-	-	-	ko:K20043,ko:K20044	-	-	-	-	ko00000,ko04131	-	-	Clathrin assembly protein
scaffold325073.2	14851	scaffold325073.2_14851	BGC outlier	-0.632602	0.0737793	negetive alpha	-	-	T	C	missense_variant	PITA_000083353-RA	3983.cassava4.1_026969m	6.4e-55	221.9	fabids	-	GO:0000981,GO:0000988,GO:0000989,GO:0001067,GO:0001076,GO:0001101,GO:0001134,GO:0001135,GO:0003674,GO:0003676,GO:0003677,GO:0003700,GO:0005488,GO:0005575,GO:0005622,GO:0005623,GO:0005634,GO:0006355,GO:0006357,GO:0008150,GO:0009719,GO:0009725,GO:0009751,GO:0009753,GO:0009889,GO:0009987,GO:0010033,GO:0010468,GO:0010556,GO:0014070,GO:0019219,GO:0019222,GO:0030154,GO:0031323,GO:0031326,GO:0032502,GO:…	-	ko:K09422	-	-	-	-	ko00000,ko03000	-	-	RNA polymerase II transcription regulator recruiting activity
scaffold339691.1	93274	scaffold339691.1_93274	BGC outlier	-0.743143	0.0728731	negetive alpha	-	-	A	C	intergenic_region	CHR_START-PITA_000029654	-	-	-	-	-	-	-	-	-	-	-	-	-	-	-	-
scaffold794971	41527	scaffold794971_41527	BGC outlier	0.661314	0.0725891	positive alpha	-	-	T	C	missense_variant	PITA_000038085-RA	13333.ERM94402	8.7e-101	373.6	Streptophyta	SUT2	GO:0003674,GO:0005215,GO:0005575,GO:0005622,GO:0005623,GO:0005737,GO:0005794,GO:0006810,GO:0006950,GO:0008150,GO:0008515,GO:0008643,GO:0009611,GO:0012505,GO:0015144,GO:0015154,GO:0015157,GO:0015766,GO:0015770,GO:0015772,GO:0022857,GO:0034219,GO:0042995,GO:0043226,GO:0043227,GO:0043229,GO:0043231,GO:0044424,GO:0044444,GO:0044464,GO:0050896,GO:0051179,GO:0051234,GO:0055085,GO:0071702,GO:0090406,GO:…	-	ko:K15378	-	-	-	-	ko00000,ko02000	2.A.2.4,2.A.2.6	-	Sucrose transport protein
scaffold548293	13575	scaffold548293_13575	BGC outlier	0.7668	0.0723891	positive alpha	-	-	T	A	downstream_gene_variant,intergenic_region	PITA_000062814-RA,PITA_000062814-CHR_END	-	-	-	-	-	-	-	-	-	-	-	-	-	-	-	-
tscaffold1674	276625	tscaffold1674_276625	BGC outlier	-0.717474	0.0722	negetive alpha	-	-	T	A	missense_variant	PITA_000018002-RA	4432.XP_010249603.1	2.4e-31	144.4	Streptophyta	NINJA	GO:0001101,GO:0005575,GO:0005622,GO:0005623,GO:0005634,GO:0006355,GO:0007154,GO:0007165,GO:0008150,GO:0009719,GO:0009725,GO:0009753,GO:0009755,GO:0009867,GO:0009889,GO:0009890,GO:0009892,GO:0009987,GO:0010033,GO:0010468,GO:0010556,GO:0010558,GO:0010605,GO:0010629,GO:0019219,GO:0019222,GO:0023052,GO:0031323,GO:0031324,GO:0031326,GO:0031327,GO:0032870,GO:0042221,GO:0043226,GO:0043227,GO:0043229,GO:…	-	-	-	-	-	-	-	-	-	Ninja-family protein
scaffold47906.3	22974	scaffold47906.3_22974	BGC outlier	0.620939	0.0708688	positive alpha	-	-	C	T	downstream_gene_variant,intergenic_region	PITA_000053244-RA,PITA_000053244-CHR_END	4432.XP_010254263.1	1.2e-71	277.7	Streptophyta	-	GO:0001101,GO:0003674,GO:0003700,GO:0005575,GO:0005622,GO:0005623,GO:0005634,GO:0006325,GO:0006355,GO:0006464,GO:0006479,GO:0006807,GO:0006996,GO:0007154,GO:0007165,GO:0008150,GO:0008152,GO:0008213,GO:0009266,GO:0009628,GO:0009719,GO:0009725,GO:0009739,GO:0009740,GO:0009755,GO:0009889,GO:0009890,GO:0009892,GO:0009987,GO:0010033,GO:0010452,GO:0010468,GO:0010476,GO:0010556,GO:0010558,GO:0010605,GO:…	-	-	-	-	-	-	-	-	-	transcription factor
tscaffold8061	300983	tscaffold8061_300983	BGC outlier	-0.734278	0.069847	negetive alpha	-	-	C	T	intron_variant	PITA_000016231-RA	218851.Aquca_013_00213.1	3.3e-12	78.6	Streptophyta	-	-	-	-	-	-	-	-	-	-	-	actin polymerization or depolymerization
scaffold192280	113838	scaffold192280_113838	BGC outlier	0.776724	0.0698374	positive alpha	-	-	C	T	intergenic_region	.	-	-	-	-	-	-	-	-	-	-	-	-	-	-	-	-
tscaffold3841	61554	tscaffold3841_61554	BGC outlier	0.700023	0.0695193	positive alpha	-	-	G	C	intergenic_region	CHR_START-PITA_000017435	-	-	-	-	-	-	-	-	-	-	-	-	-	-	-	-
scaffold764623	31782	scaffold764623_31782	BGC outlier	0.664954	0.0694154	positive alpha	-	-	G	A	intergenic_region	.	-	-	-	-	-	-	-	-	-	-	-	-	-	-	-	-
C32284444	6327	C32284444_6327	BGC outlier	0.689226	0.0691702	positive alpha	-	-	C	T	missense_variant	PITA_000081101-RA	28532.XP_010551818.1	2.1e-10	72.8	Brassicales	MYB113	GO:0000302,GO:0000303,GO:0000305,GO:0000981,GO:0000988,GO:0000989,GO:0001067,GO:0001076,GO:0001101,GO:0001134,GO:0001135,GO:0002239,GO:0003674,GO:0003676,GO:0003677,GO:0003700,GO:0005488,GO:0005575,GO:0005622,GO:0005623,GO:0005634,GO:0006355,GO:0006357,GO:0006801,GO:0006950,GO:0006970,GO:0006979,GO:0007154,GO:0007165,GO:0008150,GO:0008152,GO:0009058,GO:0009605,GO:0009607,GO:0009628,GO:0009636,GO:…	-	ko:K09422,ko:K16166	ko04712,map04712	-	-	-	ko00000,ko00001,ko03000	-	-	RNA polymerase II transcription regulator recruiting activity
scaffold339691.1	93281	scaffold339691.1_93281	BGC outlier	-0.743717	0.0690389	negetive alpha	-	-	T	C	intergenic_region	CHR_START-PITA_000029654	-	-	-	-	-	-	-	-	-	-	-	-	-	-	-	-
tscaffold8952	642488	tscaffold8952_642488	BGC outlier	-0.698515	0.0680543	negetive alpha	-	-	G	T	synonymous_variant	PITA_000007472-RA	29760.VIT_08s0007g00010.t01	3.3e-137	495.4	Streptophyta	-	GO:0005575,GO:0005622,GO:0005623,GO:0005634,GO:0005737,GO:0005829,GO:0043226,GO:0043227,GO:0043229,GO:0043231,GO:0044424,GO:0044444,GO:0044464	-	ko:K12492	ko04144,map04144	-	-	-	ko00000,ko00001,ko04131	-	-	ADP-ribosylation factor GTPase-activating protein
scaffold891983	247757	scaffold891983_247757	BGC outlier	0.663702	0.0678773	positive alpha	-	-	A	C	splice_region_variant&intron_variant	PITA_000022445-RA	4113.PGSC0003DMT400017624	2.5e-108	399.4	asterids	-	-	-	-	-	-	-	-	-	-	-	Belongs to the CTL (choline transporter-like) family
scaffold794971	5531	scaffold794971_5531	BGC outlier	0.805529	0.0664256	positive alpha	-	-	T	G	3_prime_UTR_variant	PITA_000038085-RA	13333.ERM94402	8.7e-101	373.6	Streptophyta	SUT2	GO:0003674,GO:0005215,GO:0005575,GO:0005622,GO:0005623,GO:0005737,GO:0005794,GO:0006810,GO:0006950,GO:0008150,GO:0008515,GO:0008643,GO:0009611,GO:0012505,GO:0015144,GO:0015154,GO:0015157,GO:0015766,GO:0015770,GO:0015772,GO:0022857,GO:0034219,GO:0042995,GO:0043226,GO:0043227,GO:0043229,GO:0043231,GO:0044424,GO:0044444,GO:0044464,GO:0050896,GO:0051179,GO:0051234,GO:0055085,GO:0071702,GO:0090406,GO:…	-	ko:K15378	-	-	-	-	ko00000,ko02000	2.A.2.4,2.A.2.6	-	Sucrose transport protein
scaffold860498	50418	scaffold860498_50418	BGC outlier	0.677644	0.0660547	positive alpha	-	-	T	C	synonymous_variant	PITA_000053344-RA	13333.ERN17506	5.6e-37	161.4	Streptophyta	-	-	-	-	-	-	-	-	-	-	-	Heme-binding protein
tscaffold3866	36374	tscaffold3866_36374	BGC outlier	0.773088	0.066053	positive alpha	-	-	C	T	synonymous_variant	PITA_000004430-RA	4432.XP_010268356.1	1.9e-205	721.8	Streptophyta	-	GO:0005575,GO:0005622,GO:0005623,GO:0005737,GO:0006996,GO:0008150,GO:0009507,GO:0009534,GO:0009535,GO:0009536,GO:0009579,GO:0009657,GO:0009668,GO:0009987,GO:0010027,GO:0016020,GO:0016043,GO:0031976,GO:0031984,GO:0034357,GO:0042651,GO:0043226,GO:0043227,GO:0043229,GO:0043231,GO:0044422,GO:0044424,GO:0044434,GO:0044435,GO:0044436,GO:0044444,GO:0044446,GO:0044464,GO:0055035,GO:0061024,GO:0071840	-	ko:K10956	ko03060,ko04141,ko04145,ko05110,map03060,map04141,map04145,map05110	M00401	-	-	ko00000,ko00001,ko00002,ko02044	3.A.5.4,3.A.5.8,3.A.5.9	-	Preprotein translocase subunit
scaffold49911	154314	scaffold49911_154314	BGC outlier	0.701217	0.0646534	positive alpha	-	-	G	A	intergenic_region	PITA_000017751-PITA_000017752	-	-	-	-	-	-	-	-	-	-	-	-	-	-	-	-
scaffold192280	113895	scaffold192280_113895	BGC outlier	0.635764	0.0644388	positive alpha	-	-	G	A	intergenic_region	.	-	-	-	-	-	-	-	-	-	-	-	-	-	-	-	-
tscaffold130	327082	tscaffold130_327082	BGC outlier	0.78748	0.0643636	positive alpha	-	-	A	C	intergenic_region	m.46407.path2-PITA_000008373	-	-	-	-	-	-	-	-	-	-	-	-	-	-	-	-
C32166920	5827	C32166920_5827	BGC outlier	-0.72412	0.0642387	negetive alpha	-	-	C	T	intergenic_region	.	-	-	-	-	-	-	-	-	-	-	-	-	-	-	-	-
tscaffold2828	270778	tscaffold2828_270778	BGC outlier	-0.712066	0.0642191	negetive alpha	-	-	A	G	intergenic_region	.	-	-	-	-	-	-	-	-	-	-	-	-	-	-	-	-
C32377006	11178	C32377006_11178	BGC outlier	-0.912107	0.0639661	negetive alpha	-	-	T	G	intergenic_region	.	-	-	-	-	-	-	-	-	-	-	-	-	-	-	-	-
tscaffold4854	9120	tscaffold4854_9120	BGC outlier	-0.769423	0.0638266	negetive alpha	-	-	G	A	intron_variant	PITA_000091164-RA	4536.ONIVA09G02640.1	3e-101	376.3	Liliopsida	-	-	-	-	-	-	-	-	-	-	-	Lectin-domain containing receptor kinase
tscaffold6384	24518	tscaffold6384_24518	BGC outlier	-0.630041	0.0635719	negetive alpha	-	-	C	T	missense_variant	PITAhm_000235-RA	3988.XP_002528124.1	0	2728	fabids	-	-	2.4.1.34	ko:K00706,ko:K11000	ko00500,ko04011,map00500,map04011	-	R03118	RC00005	ko00000,ko00001,ko01000,ko01003	-	GT48	Callose synthase
scaffold682371.2	69363	scaffold682371.2_69363	BGC outlier	-0.65957	0.0634652	negetive alpha	-	-	G	T	3_prime_UTR_variant	PITA_000043821-RA	42345.XP_008785289.1	1e-53	215.7	Liliopsida	-	-	-	ko:K02929	ko03010,map03010	M00177,M00179	-	-	br01610,ko00000,ko00001,ko00002,ko03011	-	-	Belongs to the eukaryotic ribosomal protein eL42 family
scaffold481918.2	22835	scaffold481918.2_22835	BGC outlier	-0.737372	0.0633021	negetive alpha	-	-	T	C	intergenic_region	PITA_000075592-CHR_END	-	-	-	-	-	-	-	-	-	-	-	-	-	-	-	-
scaffold339691.1	93305	scaffold339691.1_93305	BGC outlier	-0.774333	0.0632795	negetive alpha	-	-	T	C	intergenic_region	CHR_START-PITA_000029654	-	-	-	-	-	-	-	-	-	-	-	-	-	-	-	-
tscaffold3841	61552	tscaffold3841_61552	BGC outlier	0.697968	0.0631173	positive alpha	-	-	C	G	intergenic_region	CHR_START-PITA_000017435	-	-	-	-	-	-	-	-	-	-	-	-	-	-	-	-
scaffold158333	83191	scaffold158333_83191	BGC outlier	0.541208	0.0627408	positive alpha	-	-	T	C	3_prime_UTR_variant	PITA_000051527-RA	161934.XP_010675062.1	3.1e-41	175.6	Streptophyta	-	-	-	-	-	-	-	-	-	-	-	-
scaffold887652.2	126724	scaffold887652.2_126724	BGC outlier	-0.997848	0.0624858	negetive alpha	-	-	G	C	3_prime_UTR_variant	PITA_000029379-RA	3218.PP1S87_178V6.1	2e-161	576.6	Streptophyta	-	GO:0001101,GO:0005575,GO:0005622,GO:0005623,GO:0005634,GO:0005654,GO:0005737,GO:0005886,GO:0006139,GO:0006259,GO:0006260,GO:0006261,GO:0006275,GO:0006725,GO:0006807,GO:0006950,GO:0006970,GO:0008150,GO:0008152,GO:0008156,GO:0008285,GO:0009058,GO:0009059,GO:0009628,GO:0009651,GO:0009719,GO:0009725,GO:0009737,GO:0009889,GO:0009890,GO:0009892,GO:0009987,GO:0010029,GO:0010033,GO:0010187,GO:0010556,GO:…	-	ko:K10523	ko04340,ko04341,map04340,map04341	M00384	-	-	ko00000,ko00001,ko00002,ko04121	-	-	Arm repeat protein interacting with
scaffold425250	13410	scaffold425250_13410	BGC outlier	-0.913755	0.0624128	negetive alpha	-	-	A	C	upstream_gene_variant,intergenic_region	PITA_000027842-RA,PITA_000027842-PITA_000027843	4432.XP_010244491.1	1.7e-232	812	Streptophyta	-	-	-	-	-	-	-	-	-	-	-	L-ascorbate oxidase homolog
scaffold879802	42253	scaffold879802_42253	BGC outlier	-0.590618	0.0623931	negetive alpha	-	-	T	A	3_prime_UTR_variant	PITA_000048687-RA	225117.XP_009365750.1	1.3e-78	299.3	fabids	-	GO:0000375,GO:0000377,GO:0000398,GO:0005575,GO:0005622,GO:0005623,GO:0005634,GO:0005681,GO:0006139,GO:0006396,GO:0006397,GO:0006725,GO:0006807,GO:0008150,GO:0008152,GO:0008380,GO:0009987,GO:0010467,GO:0016070,GO:0016071,GO:0032991,GO:0034641,GO:0043170,GO:0043226,GO:0043227,GO:0043229,GO:0043231,GO:0044237,GO:0044238,GO:0044422,GO:0044424,GO:0044428,GO:0044446,GO:0044464,GO:0046483,GO:0071704,GO:…	-	ko:K12873	ko03040,map03040	M00355	-	-	ko00000,ko00001,ko00002,ko03041	-	-	Protein BUD31 homolog
scaffold877311	32876	scaffold877311_32876	BGC outlier	-0.770777	0.0614847	negetive alpha	-	-	C	A	missense_variant	PITA_000037898-RA	13333.ERM94182	2.8e-32	144.8	Streptophyta	-	-	-	-	-	-	-	-	-	-	-	-
tscaffold6460	184230	tscaffold6460_184230	BGC outlier	-0.39671	0.0614639	negetive alpha	-	-	T	C	upstream_gene_variant,intergenic_region	PITAhm_002008-RA,PITAhm_002008-CHR_END	29760.VIT_01s0011g03350.t01	5.2e-219	768.5	Streptophyta	-	GO:0005575,GO:0005622,GO:0005623,GO:0005634,GO:0006464,GO:0006468,GO:0006793,GO:0006796,GO:0006807,GO:0008150,GO:0008152,GO:0009987,GO:0016310,GO:0019538,GO:0036211,GO:0043170,GO:0043226,GO:0043227,GO:0043229,GO:0043231,GO:0043412,GO:0044237,GO:0044238,GO:0044260,GO:0044267,GO:0044424,GO:0044464,GO:0071704,GO:1901564	2.7.11.1	ko:K08827	-	-	-	-	ko00000,ko01000,ko01001,ko03041	-	-	serine threonine-protein kinase
scaffold481918.2	22846	scaffold481918.2_22846	BGC outlier	-0.770667	0.0609199	negetive alpha	-	-	G	A	intergenic_region	PITA_000075592-CHR_END	-	-	-	-	-	-	-	-	-	-	-	-	-	-	-	-
tscaffold867	188555	tscaffold867_188555	BGC outlier	-0.717634	0.0603177	negetive alpha	-	-	G	T	intergenic_region	PITA_000004250-PITA_000004251	-	-	-	-	-	-	-	-	-	-	-	-	-	-	-	-
tscaffold2052	141677	tscaffold2052_141677	BGC outlier	-0.753804	0.0584805	negetive alpha	-	-	G	A	3_prime_UTR_variant	PITA_000010366-RA	88036.EFJ30510	2e-249	868.2	Streptophyta	-	-	-	-	-	-	-	-	-	-	-	Alkaline neutral invertase
scaffold275804.1	6496	scaffold275804.1_6496	BGC outlier	0.628882	0.0584167	positive alpha	-	-	C	T	downstream_gene_variant,intergenic_region	PITA_000094646-RA,CHR_START-PITA_000094646	42345.XP_008806003.1	4.3e-48	198	Liliopsida	-	GO:0003674,GO:0003824,GO:0004842,GO:0005575,GO:0005622,GO:0005623,GO:0005737,GO:0005794,GO:0005795,GO:0005802,GO:0006464,GO:0006807,GO:0008150,GO:0008152,GO:0009987,GO:0012505,GO:0016567,GO:0016740,GO:0019538,GO:0019787,GO:0031984,GO:0032446,GO:0036211,GO:0043170,GO:0043226,GO:0043227,GO:0043229,GO:0043231,GO:0043412,GO:0044237,GO:0044238,GO:0044260,GO:0044267,GO:0044422,GO:0044424,GO:0044431,GO:…	-	-	-	-	-	-	-	-	-	Protein of unknown function (DUF3675)
scaffold61616	57633	scaffold61616_57633	BGC outlier	0.577629	0.058212	positive alpha	-	-	G	A	intergenic_region	CHR_START-PITA_000051343	-	-	-	-	-	-	-	-	-	-	-	-	-	-	-	-
tscaffold8766	109341	tscaffold8766_109341	BGC outlier	-0.782349	0.0569774	negetive alpha	-	-	C	A	upstream_gene_variant,upstream_gene_variant,intergenic_region	PITA_000046651-RA,PITA_000046652-RA,PITA_000046652-CHR_END	-	-	-	-	-	-	-	-	-	-	-	-	-	-	-	-
tscaffold7180	164820	tscaffold7180_164820	BGC outlier	0.717329	0.0569748	positive alpha	-	-	C	A	synonymous_variant	PITA_000030514-RA	4432.XP_010247010.1	3.6e-65	255	Streptophyta	-	GO:0005575,GO:0005576,GO:0005622,GO:0005623,GO:0005737,GO:0009507,GO:0009532,GO:0009534,GO:0009535,GO:0009536,GO:0009570,GO:0009579,GO:0016020,GO:0031976,GO:0031977,GO:0031984,GO:0034357,GO:0042651,GO:0043226,GO:0043227,GO:0043229,GO:0043231,GO:0044422,GO:0044424,GO:0044434,GO:0044435,GO:0044436,GO:0044444,GO:0044446,GO:0044464,GO:0048046,GO:0055035	-	ko:K08901	ko00195,ko01100,map00195,map01100	-	-	-	ko00000,ko00001,ko00194	-	-	oxygen-evolving enhancer protein
scaffold436597	45226	scaffold436597_45226	BGC outlier	0.760029	0.0564355	positive alpha	-	-	G	A	downstream_gene_variant,intergenic_region	PITA_000067724-RA,CHR_START-PITA_000067724	4432.XP_010274786.1	3.4e-22	111.7	Streptophyta	-	-	-	-	-	-	-	-	-	-	-	ASCH domain
scaffold903186	154196	scaffold903186_154196	BGC outlier	-0.763995	0.0563626	negetive alpha	-	-	G	A	intergenic_region	.	-	-	-	-	-	-	-	-	-	-	-	-	-	-	-	-
tscaffold130	327183	tscaffold130_327183	BGC outlier	0.678294	0.0548742	positive alpha	-	-	A	C	intergenic_region	m.46407.path2-PITA_000008373	-	-	-	-	-	-	-	-	-	-	-	-	-	-	-	-
scaffold441363	15065	scaffold441363_15065	BGC outlier	0.801821	0.0539095	positive alpha	-	-	G	A	synonymous_variant	PITA_000057614-RA	4432.XP_010242165.1	1.6e-185	656	Streptophyta	-	-	-	ko:K20523	-	-	-	-	ko00000,ko04131	-	-	RING FYVE PHD-type zinc finger family protein
scaffold763081	59410	scaffold763081_59410	BGC outlier	-0.819699	0.0533229	negetive alpha	-	-	T	C	synonymous_variant	PITA_000045597-RA	13333.ERN16183	1.6e-21	110.5	Streptophyta	-	GO:0006355,GO:0008150,GO:0009889,GO:0009890,GO:0009892,GO:0010468,GO:0010556,GO:0010558,GO:0010605,GO:0010629,GO:0019219,GO:0019222,GO:0031323,GO:0031324,GO:0031326,GO:0031327,GO:0045892,GO:0045934,GO:0048519,GO:0048523,GO:0050789,GO:0050794,GO:0051171,GO:0051172,GO:0051252,GO:0051253,GO:0060255,GO:0065007,GO:0080090,GO:1902679,GO:1903506,GO:1903507,GO:2000112,GO:2000113,GO:2001141	-	-	-	-	-	-	-	-	-	transcription repressor
scaffold321219	13444	scaffold321219_13444	BGC outlier	0.877973	0.0530256	positive alpha	-	-	T	G	intergenic_region	.	-	-	-	-	-	-	-	-	-	-	-	-	-	-	-	-
scaffold581869	165017	scaffold581869_165017	BGC outlier	0.410794	0.0522975	positive alpha	-	-	T	A	5_prime_UTR_variant	PITA_000036078-RA	4432.XP_010278594.1	5.4e-62	245	Streptophyta	-	GO:0003674,GO:0003700,GO:0006355,GO:0008150,GO:0009889,GO:0009890,GO:0009892,GO:0010033,GO:0010200,GO:0010243,GO:0010468,GO:0010556,GO:0010558,GO:0010605,GO:0010629,GO:0019219,GO:0019222,GO:0031323,GO:0031324,GO:0031326,GO:0031327,GO:0042221,GO:0042493,GO:0045892,GO:0045934,GO:0048519,GO:0048523,GO:0050789,GO:0050794,GO:0050896,GO:0051171,GO:0051172,GO:0051252,GO:0051253,GO:0060255,GO:0065007,GO:…	-	ko:K09419	-	-	-	-	ko00000,ko03000	-	-	Heat Stress Transcription Factor
tscaffold860	449082	tscaffold860_449082	BGC outlier	0.625393	0.0520606	positive alpha	-	-	T	C	synonymous_variant	PITA_000012570-RA	218851.Aquca_060_00071.1	2.9e-137	495.4	Streptophyta	-	GO:0005575,GO:0005622,GO:0005623,GO:0005737,GO:0005773,GO:0005774,GO:0016020,GO:0031090,GO:0043226,GO:0043227,GO:0043229,GO:0043231,GO:0044422,GO:0044424,GO:0044437,GO:0044444,GO:0044446,GO:0044464,GO:0098588,GO:0098805	2.3.1.43,3.1.1.5	ko:K00650,ko:K06129	ko00564,ko04142,ko04979,map00564,map04142,map04979	-	R02114,R02746	RC00020,RC00037,RC00041,RC00055	ko00000,ko00001,ko01000	-	-	Lecithin-cholesterol acyltransferase-like 1
scaffold298216.1	83640	scaffold298216.1_83640	BGC outlier	-0.794478	0.051943	negetive alpha	-	-	G	T	downstream_gene_variant,intergenic_region	PITA_000015797-RA,CHR_START-PITA_000015797	88036.EFJ17871	1.3e-93	350.1	Streptophyta	-	-	-	-	-	-	-	-	-	-	-	serine threonine-protein kinase
tscaffold738	1221747	tscaffold738_1221747	BGC outlier	-0.353089	0.0514244	negetive alpha	-	-	A	C	downstream_gene_variant,intergenic_region	m.38995.path2,m.38995.path2-PITA_000001789	-	-	-	-	-	-	-	-	-	-	-	-	-	-	-	-
C31912438	5345	C31912438_5345	BGC outlier	0.801198	0.0514159	positive alpha	-	-	A	C	intergenic_region	.	-	-	-	-	-	-	-	-	-	-	-	-	-	-	-	-
tscaffold945	585175	tscaffold945_585175	BGC outlier	0.891315	0.0512181	positive alpha	-	-	A	G	intergenic_region	.	-	-	-	-	-	-	-	-	-	-	-	-	-	-	-	-
scaffold619810	40703	scaffold619810_40703	BGC outlier	0.746112	0.0511451	positive alpha	-	-	T	C	synonymous_variant	PITA_000044620-RA	4432.XP_010278587.1	1.7e-138	498.8	Streptophyta	RFC2	GO:0000166,GO:0000723,GO:0000731,GO:0003674,GO:0005488,GO:0005524,GO:0005575,GO:0005622,GO:0005623,GO:0005634,GO:0005654,GO:0005657,GO:0005663,GO:0005694,GO:0006139,GO:0006259,GO:0006260,GO:0006261,GO:0006275,GO:0006281,GO:0006283,GO:0006289,GO:0006296,GO:0006297,GO:0006301,GO:0006725,GO:0006807,GO:0006950,GO:0006974,GO:0006996,GO:0007049,GO:0008144,GO:0008150,GO:0008152,GO:0009058,GO:0009059,GO:…	-	ko:K10755	ko03030,ko03420,ko03430,map03030,map03420,map03430	M00289,M00295	-	-	ko00000,ko00001,ko00002,ko03032,ko03036,ko03400	-	-	replication factor C
tscaffold4260	259561	tscaffold4260_259561	BGC outlier	-0.58324	0.0508324	negetive alpha	-	-	T	C	intergenic_region	PITA_000024497-CHR_END	-	-	-	-	-	-	-	-	-	-	-	-	-	-	-	-
scaffold780522	81881	scaffold780522_81881	BGC outlier	0.664652	0.04994	positive alpha	-	-	A	G	intergenic_region	CHR_START-PITA_000032424	-	-	-	-	-	-	-	-	-	-	-	-	-	-	-	-
tscaffold8766	109305	tscaffold8766_109305	BGC outlier	-0.77429	0.0497428	negetive alpha	-	-	C	T	missense_variant,upstream_gene_variant	PITA_000046652-RA,PITA_000046651-RA	-	-	-	-	-	-	-	-	-	-	-	-	-	-	-	-
C32571494	131852	C32571494_131852	BGC outlier	0.597054	0.0488091	positive alpha	-	-	A	C	downstream_gene_variant,intergenic_region	PITA_000019407-RA,CHR_START-PITA_000019407	-	-	-	-	-	-	-	-	-	-	-	-	-	-	-	-
scaffold441363	16625	scaffold441363_16625	BGC outlier	0.797644	0.0482586	positive alpha	-	-	A	C	intron_variant	PITA_000057614-RA	4432.XP_010242165.1	1.6e-185	656	Streptophyta	-	-	-	ko:K20523	-	-	-	-	ko00000,ko04131	-	-	RING FYVE PHD-type zinc finger family protein
tscaffold2551	484005	tscaffold2551_484005	BGC outlier	0.975945	0.0480535	positive alpha	-	-	A	T	intron_variant	PITAhm_000266-RA	4432.XP_010269327.1	0	1158.7	Streptophyta	RAD54	GO:0000003,GO:0000018,GO:0000280,GO:0000724,GO:0000725,GO:0003674,GO:0003676,GO:0003677,GO:0003824,GO:0005488,GO:0005575,GO:0005622,GO:0005623,GO:0005634,GO:0005694,GO:0006139,GO:0006259,GO:0006281,GO:0006302,GO:0006310,GO:0006311,GO:0006325,GO:0006338,GO:0006342,GO:0006355,GO:0006725,GO:0006807,GO:0006950,GO:0006974,GO:0006996,GO:0007049,GO:0007127,GO:0007131,GO:0008094,GO:0008150,GO:0008152,GO:…	-	ko:K10875,ko:K10877	ko03440,map03440	-	-	-	ko00000,ko00001,ko01000,ko03400	-	-	DNA repair and recombination protein
tscaffold4258	84543	tscaffold4258_84543	BGC outlier	-0.77983	0.0479401	negetive alpha	-	-	T	G	synonymous_variant	PITAhm_002589-RA	225117.XP_009349819.1	1.3e-78	302.4	fabids	-	-	-	-	-	-	-	-	-	-	-	Protein of unknown function (DUF789)
tscaffold4155	208480	tscaffold4155_208480	BGC outlier	-0.825223	0.0476382	negetive alpha	-	-	T	A	synonymous_variant	PITA_000003729-RA	218851.Aquca_032_00107.1	2.9e-22	112.1	Streptophyta	-	GO:0005575,GO:0005622,GO:0005623,GO:0005737,GO:0009507,GO:0009526,GO:0009532,GO:0009536,GO:0009570,GO:0009941,GO:0031967,GO:0031975,GO:0043226,GO:0043227,GO:0043229,GO:0043231,GO:0044422,GO:0044424,GO:0044434,GO:0044435,GO:0044444,GO:0044446,GO:0044464	-	ko:K03545	-	-	-	-	ko00000	-	-	Trigger factor-like protein
scaffold682371.2	69433	scaffold682371.2_69433	BGC outlier	-0.671748	0.0468471	negetive alpha	-	-	C	T	3_prime_UTR_variant	PITA_000043821-RA	42345.XP_008785289.1	1e-53	215.7	Liliopsida	-	-	-	ko:K02929	ko03010,map03010	M00177,M00179	-	-	br01610,ko00000,ko00001,ko00002,ko03011	-	-	Belongs to the eukaryotic ribosomal protein eL42 family
scaffold71921.1	48367	scaffold71921.1_48367	BGC outlier	0.782403	0.0467189	positive alpha	-	-	T	C	intergenic_region	.	-	-	-	-	-	-	-	-	-	-	-	-	-	-	-	-
scaffold890956.1	49474	scaffold890956.1_49474	BGC outlier	0.886519	0.0466348	positive alpha	-	-	T	C	3_prime_UTR_variant	PITA_000045909-RA	4432.XP_010265324.1	1.4e-196	693.3	Streptophyta	-	GO:0000226,GO:0003674,GO:0003774,GO:0003777,GO:0003824,GO:0005575,GO:0005622,GO:0005623,GO:0005856,GO:0005871,GO:0005875,GO:0005929,GO:0006928,GO:0006996,GO:0007010,GO:0007017,GO:0007018,GO:0007019,GO:0008150,GO:0008574,GO:0009987,GO:0010938,GO:0015630,GO:0016043,GO:0016462,GO:0016787,GO:0016817,GO:0016818,GO:0016887,GO:0017111,GO:0022411,GO:0030030,GO:0031109,GO:0031122,GO:0032984,GO:0032991,GO:…	-	ko:K10401	-	-	-	-	ko00000,ko04812	-	-	Belongs to the TRAFAC class myosin-kinesin ATPase superfamily. Kinesin family
tscaffold5534	638981	tscaffold5534_638981	BGC outlier	-0.762692	0.0466339	negetive alpha	-	-	C	T	intron_variant	PITAhm_001440-RA	13333.ERN12378	0	1396.3	Streptophyta	-	GO:0005575,GO:0005622,GO:0005623,GO:0005634,GO:0005654,GO:0006725,GO:0008150,GO:0008152,GO:0009698,GO:0009987,GO:0016020,GO:0016592,GO:0019222,GO:0019748,GO:0031323,GO:0031974,GO:0031981,GO:0032991,GO:0043226,GO:0043227,GO:0043229,GO:0043231,GO:0043233,GO:0043455,GO:0044237,GO:0044422,GO:0044424,GO:0044428,GO:0044446,GO:0044451,GO:0044464,GO:0050789,GO:0050794,GO:0065007,GO:0070013,GO:0071704,GO:…	-	-	-	-	-	-	-	-	-	mediator of RNA polymerase II transcription subunit
tscaffold2551	483661	tscaffold2551_483661	BGC outlier	0.967408	0.0464392	positive alpha	-	-	A	T	intron_variant	PITAhm_000266-RA	4432.XP_010269327.1	0	1158.7	Streptophyta	RAD54	GO:0000003,GO:0000018,GO:0000280,GO:0000724,GO:0000725,GO:0003674,GO:0003676,GO:0003677,GO:0003824,GO:0005488,GO:0005575,GO:0005622,GO:0005623,GO:0005634,GO:0005694,GO:0006139,GO:0006259,GO:0006281,GO:0006302,GO:0006310,GO:0006311,GO:0006325,GO:0006338,GO:0006342,GO:0006355,GO:0006725,GO:0006807,GO:0006950,GO:0006974,GO:0006996,GO:0007049,GO:0007127,GO:0007131,GO:0008094,GO:0008150,GO:0008152,GO:…	-	ko:K10875,ko:K10877	ko03440,map03440	-	-	-	ko00000,ko00001,ko01000,ko03400	-	-	DNA repair and recombination protein
tscaffold2092	65726	tscaffold2092_65726	BGC outlier	0.699958	0.0463273	positive alpha	-	-	T	G	intergenic_region	.	-	-	-	-	-	-	-	-	-	-	-	-	-	-	-	-
tscaffold710	680695	tscaffold710_680695	BGC outlier	-0.886962	0.0456385	negetive alpha	-	-	T	A	downstream_gene_variant,intergenic_region	PITAhm_003343-RA,PITAhm_003343-CHR_END	3659.XP_004162658.1	2.7e-128	465.7	fabids	-	-	-	ko:K19367	ko04144,map04144	-	-	-	ko00000,ko00001	-	-	Maspardin-like
tscaffold7399	112398	tscaffold7399_112398	BGC outlier	-0.787539	0.0456228	negetive alpha	-	-	C	A	intron_variant	PITAhm_002305-RA	4432.XP_010265526.1	2.5e-212	745.7	Streptophyta	EIF4G	-	-	ko:K03260	ko03013,ko05416,map03013,map05416	M00428	-	-	ko00000,ko00001,ko00002,ko03012,ko03019	-	-	eukaryotic translation initiation factor isoform
C32571494	131871	C32571494_131871	BGC outlier	0.595549	0.0454624	positive alpha	-	-	A	C	downstream_gene_variant,intergenic_region	PITA_000019407-RA,CHR_START-PITA_000019407	-	-	-	-	-	-	-	-	-	-	-	-	-	-	-	-
tscaffold8061	300988	tscaffold8061_300988	BGC outlier	-0.747281	0.0453332	negetive alpha	-	-	A	T	intron_variant	PITA_000016231-RA	218851.Aquca_013_00213.1	3.3e-12	78.6	Streptophyta	-	-	-	-	-	-	-	-	-	-	-	actin polymerization or depolymerization
tscaffold2536	269248	tscaffold2536_269248	BGC outlier	-0.825586	0.0452355	negetive alpha	-	-	T	C	intron_variant	PITAhm_001406-RA	85681.XP_006426302.1	1.8e-174	619	Streptophyta	-	GO:0003674,GO:0005215,GO:0006810,GO:0006855,GO:0008150,GO:0015238,GO:0015893,GO:0022857,GO:0042221,GO:0042493,GO:0050896,GO:0051179,GO:0051234,GO:0055085	-	ko:K03327	-	-	-	-	ko00000,ko02000	2.A.66.1	-	Belongs to the multi antimicrobial extrusion (MATE) (TC 2.A.66.1) family
scaffold194745	65595	scaffold194745_65595	BGC outlier	-0.768228	0.0448929	negetive alpha	-	-	T	C	3_prime_UTR_variant	PITA_000034896-RA	3218.PP1S170_99V6.2	1.8e-61	243.4	Streptophyta	-	GO:0001817,GO:0001959,GO:0002682,GO:0002697,GO:0002831,GO:0003674,GO:0003824,GO:0004842,GO:0004857,GO:0004866,GO:0004869,GO:0005575,GO:0005622,GO:0005623,GO:0005634,GO:0005654,GO:0005737,GO:0005829,GO:0006464,GO:0006508,GO:0006807,GO:0006915,GO:0007154,GO:0007165,GO:0007166,GO:0007249,GO:0008150,GO:0008152,GO:0008219,GO:0009892,GO:0009893,GO:0009966,GO:0009967,GO:0009987,GO:0010033,GO:0010466,GO:…	2.3.2.27	ko:K19042	-	-	-	-	ko00000,ko01000,ko04121	-	-	E3 ubiquitin-protein ligase
scaffold121259	46982	scaffold121259_46982	BGC outlier	0.680818	0.0439209	positive alpha	-	-	A	G	3_prime_UTR_variant	PITA_000020975-RA	-	-	-	-	-	-	-	-	-	-	-	-	-	-	-	-
tscaffold841	567026	tscaffold841_567026	BGC outlier	-0.631382	0.0436395	negetive alpha	-	-	T	C	intron_variant	PITAhm_003089-RA	3218.PP1S41_155V6.3	4.3e-154	551.6	Streptophyta	-	-	-	ko:K15442	-	-	-	-	ko00000,ko03016	-	-	Ppx/GppA phosphatase family
C32571494	131855	C32571494_131855	BGC outlier	0.59586	0.0434265	positive alpha	-	-	G	A	downstream_gene_variant,intergenic_region	PITA_000019407-RA,CHR_START-PITA_000019407	-	-	-	-	-	-	-	-	-	-	-	-	-	-	-	-
tscaffold5534	639144	tscaffold5534_639144	BGC outlier	-0.754458	0.0425181	negetive alpha	-	-	C	T	intron_variant	PITAhm_001440-RA	13333.ERN12378	0	1396.3	Streptophyta	-	GO:0005575,GO:0005622,GO:0005623,GO:0005634,GO:0005654,GO:0006725,GO:0008150,GO:0008152,GO:0009698,GO:0009987,GO:0016020,GO:0016592,GO:0019222,GO:0019748,GO:0031323,GO:0031974,GO:0031981,GO:0032991,GO:0043226,GO:0043227,GO:0043229,GO:0043231,GO:0043233,GO:0043455,GO:0044237,GO:0044422,GO:0044424,GO:0044428,GO:0044446,GO:0044451,GO:0044464,GO:0050789,GO:0050794,GO:0065007,GO:0070013,GO:0071704,GO:…	-	-	-	-	-	-	-	-	-	mediator of RNA polymerase II transcription subunit
scaffold424367	48248	scaffold424367_48248	BGC outlier	-0.881493	0.041777	negetive alpha	-	-	T	A	downstream_gene_variant,intergenic_region	PITA_000061559-RA_circ,PITA_000061559-PITA_000061559_circ	-	-	-	-	-	-	-	-	-	-	-	-	-	-	-	-
scaffold389157	7771	scaffold389157_7771	BGC outlier	-0.347417	0.0401587	negetive alpha	-	-	A	G	intergenic_region	.	-	-	-	-	-	-	-	-	-	-	-	-	-	-	-	-
tscaffold2828	270438	tscaffold2828_270438	BGC outlier	-0.751433	0.0399852	negetive alpha	-	-	A	T	intergenic_region	.	-	-	-	-	-	-	-	-	-	-	-	-	-	-	-	-
tscaffold5240	581479	tscaffold5240_581479	BGC outlier	0.517224	0.0399729	positive alpha	-	-	G	T	missense_variant	m.12899.path1	-	-	-	-	-	-	-	-	-	-	-	-	-	-	-	-
tscaffold2532	404454	tscaffold2532_404454	BGC outlier	-0.893307	0.0398813	negetive alpha	-	-	C	G	intron_variant	m.6386.path1	-	-	-	-	-	-	-	-	-	-	-	-	-	-	-	-
tscaffold4668	131656	tscaffold4668_131656	BGC outlier	-0.817065	0.0389446	negetive alpha	-	-	C	T	3_prime_UTR_variant	PITA_000011499-RA	13333.ERN08754	1.4e-120	440.7	Streptophyta	-	GO:0000228,GO:0000785,GO:0000790,GO:0005575,GO:0005622,GO:0005623,GO:0005634,GO:0005694,GO:0005730,GO:0006325,GO:0006950,GO:0006970,GO:0006996,GO:0008150,GO:0009628,GO:0009651,GO:0009987,GO:0010468,GO:0016043,GO:0019222,GO:0030874,GO:0030875,GO:0031974,GO:0031981,GO:0034728,GO:0043226,GO:0043227,GO:0043228,GO:0043229,GO:0043231,GO:0043232,GO:0043233,GO:0043933,GO:0044422,GO:0044424,GO:0044427,GO:…	-	ko:K17492	-	-	-	-	ko00000,ko01009,ko03036	-	-	chromatin organization
scaffold893767	53002	scaffold893767_53002	BGC outlier	0.795603	0.0386254	positive alpha	-	-	T	C	intergenic_region	CHR_START-PITA_000047845	-	-	-	-	-	-	-	-	-	-	-	-	-	-	-	-
scaffold898021	8387	scaffold898021_8387	BGC outlier	-0.798638	0.0384088	negetive alpha	-	-	G	T	intergenic_region	.	-	-	-	-	-	-	-	-	-	-	-	-	-	-	-	-
scaffold325073.2	14899	scaffold325073.2_14899	BGC outlier	-0.641458	0.0380558	negetive alpha	-	-	G	A	missense_variant	PITA_000083353-RA	3983.cassava4.1_026969m	6.4e-55	221.9	fabids	-	GO:0000981,GO:0000988,GO:0000989,GO:0001067,GO:0001076,GO:0001101,GO:0001134,GO:0001135,GO:0003674,GO:0003676,GO:0003677,GO:0003700,GO:0005488,GO:0005575,GO:0005622,GO:0005623,GO:0005634,GO:0006355,GO:0006357,GO:0008150,GO:0009719,GO:0009725,GO:0009751,GO:0009753,GO:0009889,GO:0009987,GO:0010033,GO:0010468,GO:0010556,GO:0014070,GO:0019219,GO:0019222,GO:0030154,GO:0031323,GO:0031326,GO:0032502,GO:…	-	ko:K09422	-	-	-	-	ko00000,ko03000	-	-	RNA polymerase II transcription regulator recruiting activity
scaffold172193.2	10072	scaffold172193.2_10072	BGC outlier	-0.708439	0.0375251	negetive alpha	-	-	G	C	3_prime_UTR_variant	PITA_000091024-RA	4096.XP_009765833.1	1.6e-145	522.7	asterids	-	GO:0003674,GO:0003824,GO:0005575,GO:0005622,GO:0005623,GO:0005737,GO:0005773,GO:0005774,GO:0005783,GO:0012505,GO:0016020,GO:0016787,GO:0016788,GO:0031090,GO:0043226,GO:0043227,GO:0043229,GO:0043231,GO:0044422,GO:0044424,GO:0044437,GO:0044444,GO:0044446,GO:0044464,GO:0098588,GO:0098805	-	ko:K21407	-	-	-	-	ko00000,ko04131	-	-	Strictosidine synthase
tscaffold1278	20916	tscaffold1278_20916	BGC outlier	-0.855975	0.0372817	negetive alpha	-	-	C	T	intergenic_region	CHR_START-PITA_000002998	-	-	-	-	-	-	-	-	-	-	-	-	-	-	-	-
tscaffold5461	52243	tscaffold5461_52243	BGC outlier	-0.82556	0.037268	negetive alpha	-	-	T	G	synonymous_variant,upstream_gene_variant	PITA_000060334-RA,PITA_000060333-RA	42345.XP_008813262.1	1.7e-128	466.8	Liliopsida	-	GO:0003674,GO:0003824,GO:0004672,GO:0004674,GO:0005575,GO:0005623,GO:0005886,GO:0006464,GO:0006468,GO:0006793,GO:0006796,GO:0006807,GO:0008150,GO:0008152,GO:0009987,GO:0016020,GO:0016301,GO:0016310,GO:0016740,GO:0016772,GO:0016773,GO:0019538,GO:0036211,GO:0043170,GO:0043412,GO:0044237,GO:0044238,GO:0044260,GO:0044267,GO:0044464,GO:0071704,GO:0071944,GO:0140096,GO:1901564	-	-	-	-	-	-	-	-	-	Cysteine-rich receptor-like protein kinase
tscaffold3134	165126	tscaffold3134_165126	BGC outlier	-0.66375	0.0371125	negetive alpha	-	-	T	C	intron_variant	PITAhm_002186-RA	13333.ERN20455	1.8e-222	778.5	Eukaryota	-	-	-	-	-	-	-	-	-	-	-	NAD-dependent histone deacetylase activity (H3-K14 specific)
scaffold890956.1	49421	scaffold890956.1_49421	BGC outlier	0.88723	0.0370135	positive alpha	-	-	A	G	intron_variant	PITA_000045909-RA	4432.XP_010265324.1	1.4e-196	693.3	Streptophyta	-	GO:0000226,GO:0003674,GO:0003774,GO:0003777,GO:0003824,GO:0005575,GO:0005622,GO:0005623,GO:0005856,GO:0005871,GO:0005875,GO:0005929,GO:0006928,GO:0006996,GO:0007010,GO:0007017,GO:0007018,GO:0007019,GO:0008150,GO:0008574,GO:0009987,GO:0010938,GO:0015630,GO:0016043,GO:0016462,GO:0016787,GO:0016817,GO:0016818,GO:0016887,GO:0017111,GO:0022411,GO:0030030,GO:0031109,GO:0031122,GO:0032984,GO:0032991,GO:…	-	ko:K10401	-	-	-	-	ko00000,ko04812	-	-	Belongs to the TRAFAC class myosin-kinesin ATPase superfamily. Kinesin family
tscaffold757	2075978	tscaffold757_2075978	BGC outlier	-0.721929	0.0369914	negetive alpha	-	-	G	A	intergenic_region	PITA_000002025-CHR_END	-	-	-	-	-	-	-	-	-	-	-	-	-	-	-	-
tscaffold841	566952	tscaffold841_566952	BGC outlier	-0.532602	0.0369704	negetive alpha	-	-	G	A	intron_variant	PITAhm_003089-RA	3218.PP1S41_155V6.3	4.3e-154	551.6	Streptophyta	-	-	-	ko:K15442	-	-	-	-	ko00000,ko03016	-	-	Ppx/GppA phosphatase family
tscaffold6460	184465	tscaffold6460_184465	BGC outlier	-0.358724	0.0365626	negetive alpha	-	-	C	A	upstream_gene_variant,intergenic_region	PITAhm_002008-RA,PITAhm_002008-CHR_END	29760.VIT_01s0011g03350.t01	5.2e-219	768.5	Streptophyta	-	GO:0005575,GO:0005622,GO:0005623,GO:0005634,GO:0006464,GO:0006468,GO:0006793,GO:0006796,GO:0006807,GO:0008150,GO:0008152,GO:0009987,GO:0016310,GO:0019538,GO:0036211,GO:0043170,GO:0043226,GO:0043227,GO:0043229,GO:0043231,GO:0043412,GO:0044237,GO:0044238,GO:0044260,GO:0044267,GO:0044424,GO:0044464,GO:0071704,GO:1901564	2.7.11.1	ko:K08827	-	-	-	-	ko00000,ko01000,ko01001,ko03041	-	-	serine threonine-protein kinase
tscaffold2162	437784	tscaffold2162_437784	BGC outlier	-0.553582	0.036417	negetive alpha	-	-	T	C	downstream_gene_variant,intergenic_region	PITAhm_003262-RA,PITAhm_003262-CHR_END	218851.Aquca_017_00307.1	1.5e-186	658.7	Streptophyta	-	-	2.7.11.1	ko:K03097	ko03008,ko04064,ko04137,ko04139,ko04310,ko04520,ko04712,ko05162,ko05168,ko05169,map03008,map04064,map04137,map04139,map04310,map04520,map04712,map05162,map05168,map05169	-	-	-	ko00000,ko00001,ko01000,ko01001,ko03009	-	-	belongs to the protein kinase superfamily
tscaffold5959	954868	tscaffold5959_954868	BGC outlier	0.605855	0.0349955	positive alpha	-	-	G	C	intergenic_region	PITA_000003781-CHR_END	-	-	-	-	-	-	-	-	-	-	-	-	-	-	-	-
tscaffold5534	639076	tscaffold5534_639076	BGC outlier	-0.789442	0.0348771	negetive alpha	-	-	T	C	intron_variant	PITAhm_001440-RA	13333.ERN12378	0	1396.3	Streptophyta	-	GO:0005575,GO:0005622,GO:0005623,GO:0005634,GO:0005654,GO:0006725,GO:0008150,GO:0008152,GO:0009698,GO:0009987,GO:0016020,GO:0016592,GO:0019222,GO:0019748,GO:0031323,GO:0031974,GO:0031981,GO:0032991,GO:0043226,GO:0043227,GO:0043229,GO:0043231,GO:0043233,GO:0043455,GO:0044237,GO:0044422,GO:0044424,GO:0044428,GO:0044446,GO:0044451,GO:0044464,GO:0050789,GO:0050794,GO:0065007,GO:0070013,GO:0071704,GO:…	-	-	-	-	-	-	-	-	-	mediator of RNA polymerase II transcription subunit
scaffold676562	115701	scaffold676562_115701	BGC outlier	0.72589	0.0348118	positive alpha	-	-	A	C	intron_variant	PITA_000033874-RA	4432.XP_010265149.1	2.5e-25	122.1	Streptophyta	-	GO:0003674,GO:0003824,GO:0004497,GO:0005575,GO:0005911,GO:0006725,GO:0006807,GO:0008150,GO:0008152,GO:0009058,GO:0009308,GO:0009506,GO:0009690,GO:0009691,GO:0009987,GO:0010817,GO:0016491,GO:0018130,GO:0019438,GO:0030054,GO:0033397,GO:0033398,GO:0033400,GO:0033466,GO:0034641,GO:0034754,GO:0042445,GO:0042446,GO:0044237,GO:0044249,GO:0044271,GO:0046483,GO:0055044,GO:0055114,GO:0065007,GO:0065008,GO:…	-	ko:K10717,ko:K20660	ko00908,ko01100,ko01110,map00908,map01100,map01110	-	R08053,R08054,R08055	RC01137	ko00000,ko00001,ko00199	-	-	Cytokinin hydroxylase-like
scaffold707010.2	64197	scaffold707010.2_64197	BGC outlier	-0.785023	0.0341094	negetive alpha	-	-	C	A	intron_variant	PITA_000054167-RA	88036.EFJ14235	1.3e-44	187.2	Streptophyta	-	GO:0003674,GO:0003700,GO:0005575,GO:0005622,GO:0005623,GO:0005634,GO:0006355,GO:0006950,GO:0007154,GO:0007275,GO:0008150,GO:0008152,GO:0009058,GO:0009267,GO:0009605,GO:0009653,GO:0009718,GO:0009812,GO:0009813,GO:0009888,GO:0009889,GO:0009987,GO:0009991,GO:0010015,GO:0010053,GO:0010054,GO:0010468,GO:0010556,GO:0016036,GO:0019219,GO:0019222,GO:0021700,GO:0022622,GO:0030154,GO:0031323,GO:0031326,GO:…	-	-	-	-	-	-	-	-	-	transcription factor
tscaffold130	327016	tscaffold130_327016	BGC outlier	0.868675	0.0336862	positive alpha	-	-	G	A	intergenic_region	m.46407.path2-PITA_000008373	-	-	-	-	-	-	-	-	-	-	-	-	-	-	-	-
scaffold554708	58580	scaffold554708_58580	BGC outlier	-0.768084	0.0333269	negetive alpha	-	-	T	G	missense_variant	PITA_000055234-RA	218851.Aquca_069_00045.1	2.9e-09	69.7	Streptophyta	-	-	-	-	-	-	-	-	-	-	-	-
scaffold424367	48286	scaffold424367_48286	BGC outlier	-0.924562	0.0333112	negetive alpha	-	-	C	T	downstream_gene_variant,intergenic_region	PITA_000061559-RA_circ,PITA_000061559-PITA_000061559_circ	-	-	-	-	-	-	-	-	-	-	-	-	-	-	-	-
tscaffold5959	954807	tscaffold5959_954807	BGC outlier	0.598678	0.033268	positive alpha	-	-	C	T	intergenic_region	PITA_000003781-CHR_END	-	-	-	-	-	-	-	-	-	-	-	-	-	-	-	-
scaffold301909.2	116913	scaffold301909.2_116913	BGC outlier	-0.798017	0.0332315	negetive alpha	-	-	T	C	intron_variant	PITA_000031484-RA	4432.XP_010276037.1	5.7e-244	850.9	Streptophyta	-	-	-	-	-	-	-	-	-	-	-	Microtubule-associated protein
C32560280	96481	C32560280_96481	BGC outlier	0.888841	0.0331228	positive alpha	-	-	A	C	intron_variant	PITA_000038722-RA	29760.VIT_11s0052g01190.t01	5.8e-99	367.5	Streptophyta	-	-	2.4.1.207	ko:K08235,ko:K14504	ko04075,map04075	-	-	-	ko00000,ko00001,ko01000	-	-	Catalyzes xyloglucan endohydrolysis (XEH) and or endotransglycosylation (XET). Cleaves and religates xyloglucan polymers, an essential constituent of the primary cell wall, and thereby participates in cell wall construction of growing tissues
scaffold890956.1	49698	scaffold890956.1_49698	BGC outlier	0.895616	0.0331149	positive alpha	-	-	A	G	3_prime_UTR_variant	PITA_000045909-RA	4432.XP_010265324.1	1.4e-196	693.3	Streptophyta	-	GO:0000226,GO:0003674,GO:0003774,GO:0003777,GO:0003824,GO:0005575,GO:0005622,GO:0005623,GO:0005856,GO:0005871,GO:0005875,GO:0005929,GO:0006928,GO:0006996,GO:0007010,GO:0007017,GO:0007018,GO:0007019,GO:0008150,GO:0008574,GO:0009987,GO:0010938,GO:0015630,GO:0016043,GO:0016462,GO:0016787,GO:0016817,GO:0016818,GO:0016887,GO:0017111,GO:0022411,GO:0030030,GO:0031109,GO:0031122,GO:0032984,GO:0032991,GO:…	-	ko:K10401	-	-	-	-	ko00000,ko04812	-	-	Belongs to the TRAFAC class myosin-kinesin ATPase superfamily. Kinesin family
tscaffold7769	30326	tscaffold7769_30326	BGC outlier	-0.827879	0.0330822	negetive alpha	-	-	G	A	missense_variant	PITAhm_001320-RA	4432.XP_010260579.1	2.9e-173	615.9	Streptophyta	-	GO:0000003,GO:0003006,GO:0003674,GO:0003824,GO:0004812,GO:0004825,GO:0005575,GO:0005622,GO:0005623,GO:0005737,GO:0005739,GO:0006082,GO:0006139,GO:0006399,GO:0006412,GO:0006418,GO:0006431,GO:0006518,GO:0006520,GO:0006725,GO:0006807,GO:0007275,GO:0008150,GO:0008152,GO:0009058,GO:0009059,GO:0009507,GO:0009532,GO:0009536,GO:0009570,GO:0009791,GO:0009908,GO:0009987,GO:0010467,GO:0016070,GO:0016874,GO:…	6.1.1.10	ko:K01874	ko00450,ko00970,map00450,map00970	M00359,M00360	R03659,R04773	RC00055,RC00523	ko00000,ko00001,ko00002,ko01000,ko01007,ko03016	-	-	Belongs to the class-I aminoacyl-tRNA synthetase family
tscaffold1278	20834	tscaffold1278_20834	BGC outlier	-0.860882	0.0319201	negetive alpha	-	-	C	T	intergenic_region	CHR_START-PITA_000002998	-	-	-	-	-	-	-	-	-	-	-	-	-	-	-	-
tscaffold1944	364600	tscaffold1944_364600	BGC outlier	0.672111	0.0306837	positive alpha	-	-	G	T	3_prime_UTR_variant	PITA_000002363-RA	4432.XP_010252076.1	4.4e-115	421	Streptophyta	EXP2	GO:0005575,GO:0005618,GO:0005623,GO:0006949,GO:0008150,GO:0009653,GO:0009987,GO:0016020,GO:0030312,GO:0032502,GO:0044464,GO:0048646,GO:0048856,GO:0071944	-	ko:K20628	-	-	-	-	ko00000	-	-	atexp8,atexpa8,athexp alpha 1.11,exp8,expa8
scaffold711329	5567	scaffold711329_5567	BGC outlier	0.80782	0.0306427	positive alpha	-	-	A	G	missense_variant	PITA_000063670-RA	29760.VIT_06s0061g00940.t01	5.7e-64	251.5	Streptophyta	-	-	-	ko:K20184	ko04138,map04138	-	-	-	ko00000,ko00001,ko04131	-	-	Vacuolar protein sorting-associated protein 41 homolog
tscaffold130	327219	tscaffold130_327219	BGC outlier	0.703791	0.0305449	positive alpha	-	-	T	C	intergenic_region	m.46407.path2-PITA_000008373	-	-	-	-	-	-	-	-	-	-	-	-	-	-	-	-
tscaffold6799	318393	tscaffold6799_318393	BGC outlier	-0.809401	0.0302898	negetive alpha	-	-	G	C	missense_variant	PITAhm_003081-RA	13333.ERN03123	0	1704.9	Streptophyta	PHYB	GO:0005575,GO:0005622,GO:0005623,GO:0005737,GO:0006996,GO:0008150,GO:0009657,GO:0009658,GO:0009902,GO:0009903,GO:0009987,GO:0016043,GO:0019750,GO:0044424,GO:0044464,GO:0051179,GO:0051234,GO:0051640,GO:0051641,GO:0051644,GO:0051649,GO:0051656,GO:0051667,GO:0071840	-	ko:K12121	ko04712,map04712	-	-	-	ko00000,ko00001	-	-	Regulatory photoreceptor which exists in two forms that are reversibly interconvertible by light the Pr form that absorbs maximally in the red region of the spectrum and the Pfr form that absorbs maximally in the far-red region
tscaffold130	326850	tscaffold130_326850	BGC outlier	0.89664	0.0298059	positive alpha	-	-	C	T	intergenic_region	m.46407.path2-PITA_000008373	-	-	-	-	-	-	-	-	-	-	-	-	-	-	-	-
scaffold862760	41690	scaffold862760_41690	BGC outlier	-0.762932	0.029518	negetive alpha	-	-	T	C	missense_variant	PITA_000063760-RA	981085.XP_010089622.1	2.3e-98	366.3	fabids	-	GO:0003674,GO:0003824,GO:0005575,GO:0005622,GO:0005623,GO:0008194,GO:0016740,GO:0016757,GO:0016758,GO:0035251,GO:0043226,GO:0043227,GO:0043229,GO:0043231,GO:0044424,GO:0044464,GO:0046527,GO:0080043,GO:0080044	-	-	-	-	-	-	-	-	-	UDP-glycosyltransferase 83A1-like
scaffold325172.2	52409	scaffold325172.2_52409	BGC outlier	-0.833128	0.0295025	negetive alpha	-	-	T	C	intergenic_region	.	-	-	-	-	-	-	-	-	-	-	-	-	-	-	-	-
tscaffold5534	136837	tscaffold5534_136837	BGC outlier	-0.840431	0.0292603	negetive alpha	-	-	A	G	3_prime_UTR_variant	PITA_000005157-RA	225117.XP_009378337.1	6.3e-45	186.8	fabids	-	-	-	-	-	-	-	-	-	-	-	Pyridoxamine 5'-phosphate oxidase
tscaffold7150	168925	tscaffold7150_168925	BGC outlier	-0.778217	0.0290644	negetive alpha	-	-	T	C	intergenic_region	PITAhm_003123-PITA_000007442	-	-	-	-	-	-	-	-	-	-	-	-	-	-	-	-
scaffold645837.1	4490	scaffold645837.1_4490	BGC outlier	0.463827	0.0290142	positive alpha	-	-	C	T	intergenic_region	.	-	-	-	-	-	-	-	-	-	-	-	-	-	-	-	-
tscaffold5461	52117	tscaffold5461_52117	BGC outlier	-0.839346	0.0289468	negetive alpha	-	-	T	G	3_prime_UTR_variant,upstream_gene_variant	PITA_000060334-RA,PITA_000060333-RA	42345.XP_008813262.1	1.7e-128	466.8	Liliopsida	-	GO:0003674,GO:0003824,GO:0004672,GO:0004674,GO:0005575,GO:0005623,GO:0005886,GO:0006464,GO:0006468,GO:0006793,GO:0006796,GO:0006807,GO:0008150,GO:0008152,GO:0009987,GO:0016020,GO:0016301,GO:0016310,GO:0016740,GO:0016772,GO:0016773,GO:0019538,GO:0036211,GO:0043170,GO:0043412,GO:0044237,GO:0044238,GO:0044260,GO:0044267,GO:0044464,GO:0071704,GO:0071944,GO:0140096,GO:1901564	-	-	-	-	-	-	-	-	-	Cysteine-rich receptor-like protein kinase
scaffold890924.2	120194	scaffold890924.2_120194	BGC outlier	-0.824753	0.0284982	negetive alpha	-	-	A	C	intergenic_region	.	-	-	-	-	-	-	-	-	-	-	-	-	-	-	-	-
tscaffold5534	136784	tscaffold5534_136784	BGC outlier	-0.753136	0.0284117	negetive alpha	-	-	G	T	3_prime_UTR_variant	PITA_000005157-RA	225117.XP_009378337.1	6.3e-45	186.8	fabids	-	-	-	-	-	-	-	-	-	-	-	Pyridoxamine 5'-phosphate oxidase
scaffold533719.1	20873	scaffold533719.1_20873	BGC outlier	-0.785859	0.0282794	negetive alpha	-	-	T	A	intergenic_region	.	-	-	-	-	-	-	-	-	-	-	-	-	-	-	-	-
scaffold468857	20680	scaffold468857_20680	BGC outlier	-0.986899	0.027882	negetive alpha	-	-	C	G	intergenic_region	.	-	-	-	-	-	-	-	-	-	-	-	-	-	-	-	-
scaffold362972.1	27052	scaffold362972.1_27052	BGC outlier	-0.821042	0.0276114	negetive alpha	-	-	G	A	stop_retained_variant	PITA_000081371-RA	13333.ERN06676	6.4e-104	385.2	Streptophyta	-	GO:0003674,GO:0003824,GO:0004672,GO:0004674,GO:0004675,GO:0004888,GO:0005488,GO:0005515,GO:0005575,GO:0005623,GO:0005886,GO:0006464,GO:0006468,GO:0006793,GO:0006796,GO:0006807,GO:0007154,GO:0007165,GO:0007166,GO:0007167,GO:0007178,GO:0008150,GO:0008152,GO:0009987,GO:0016020,GO:0016301,GO:0016310,GO:0016740,GO:0016772,GO:0016773,GO:0019199,GO:0019538,GO:0019899,GO:0019900,GO:0019901,GO:0023052,GO:…	2.7.11.1	ko:K04733	ko04010,ko04064,ko04620,ko04621,ko04624,ko04722,ko05133,ko05140,ko05142,ko05145,ko05152,ko05162,ko05164,map04010,map04064,map04620,map04621,map04624,map04722,map05133,map05140,map05142,map05145,map05152,map05162,map05164	M00686	-	-	ko00000,ko00001,ko00002,ko01000,ko01001	-	-	proline-rich receptor-like protein kinase
tscaffold686	203044	tscaffold686_203044	BGC outlier	-0.819125	0.0274353	negetive alpha	-	-	C	A	intergenic_region	.	-	-	-	-	-	-	-	-	-	-	-	-	-	-	-	-
tscaffold2175	723180	tscaffold2175_723180	BGC outlier	0.314848	0.0268196	positive alpha	-	-	T	G	missense_variant	PITA_000001884-RA	4432.XP_010262722.1	4.1e-128	464.5	Streptophyta	-	-	-	-	-	-	-	-	-	-	-	Protein SSUH2 homolog
scaffold298216.1	83855	scaffold298216.1_83855	BGC outlier	-0.888547	0.0263685	negetive alpha	-	-	G	C	synonymous_variant	PITA_000015797-RA	88036.EFJ17871	1.3e-93	350.1	Streptophyta	-	-	-	-	-	-	-	-	-	-	-	serine threonine-protein kinase
scaffold286826	60165	scaffold286826_60165	BGC outlier	-0.739864	0.025743	negetive alpha	-	-	T	C	intron_variant	PITA_000051290-RA	13333.ERN10065	2e-19	104.4	Streptophyta	-	-	-	-	-	-	-	-	-	-	-	G3BP-like protein
tscaffold3615	91865	tscaffold3615_91865	BGC outlier	-0.629186	0.0256508	negetive alpha	-	-	G	A	intron_variant	PITAhm_001974-RA	3983.cassava4.1_001840m	1.3e-55	223	fabids	SUS4	GO:0000003,GO:0001101,GO:0003006,GO:0003674,GO:0003824,GO:0005975,GO:0005976,GO:0005982,GO:0005984,GO:0005985,GO:0006073,GO:0006950,GO:0007275,GO:0008150,GO:0008152,GO:0008194,GO:0009311,GO:0009414,GO:0009415,GO:0009628,GO:0009743,GO:0009791,GO:0009987,GO:0010033,GO:0010035,GO:0010154,GO:0010431,GO:0010555,GO:0016157,GO:0016740,GO:0016757,GO:0016758,GO:0021700,GO:0022414,GO:0032501,GO:0032502,GO:…	2.4.1.13	ko:K00695	ko00500,ko01100,map00500,map01100	-	R00806	RC00005,RC00028,RC02748	ko00000,ko00001,ko01000,ko01003	-	GT4	Sucrose-cleaving enzyme that provides UDP-glucose and fructose for various metabolic pathways
scaffold121259	46841	scaffold121259_46841	BGC outlier	0.637169	0.0254658	positive alpha	-	-	A	G	3_prime_UTR_variant	PITA_000020975-RA	-	-	-	-	-	-	-	-	-	-	-	-	-	-	-	-
tscaffold130	327139	tscaffold130_327139	BGC outlier	0.88292	0.0254143	positive alpha	-	-	C	G	intergenic_region	m.46407.path2-PITA_000008373	-	-	-	-	-	-	-	-	-	-	-	-	-	-	-	-
tscaffold5959	954891	tscaffold5959_954891	BGC outlier	0.6321	0.025353	positive alpha	-	-	A	T	intergenic_region	PITA_000003781-CHR_END	-	-	-	-	-	-	-	-	-	-	-	-	-	-	-	-
tscaffold8817	360351	tscaffold8817_360351	BGC outlier	-0.447903	0.0251307	negetive alpha	-	-	T	C	synonymous_variant,synonymous_variant	m.58423.path2,PITA_000018435-RA	-	-	-	-	-	-	-	-	-	-	-	-	-	-	-	-
scaffold562553.1	182093	scaffold562553.1_182093	BGC outlier	-0.876433	0.0251022	negetive alpha	-	-	T	C	upstream_gene_variant,intron_variant	PITA_000022500-RA,PITA_000022501-RA	-	-	-	-	-	-	-	-	-	-	-	-	-	-	-	-
scaffold61616	60617	scaffold61616_60617	BGC outlier	0.606134	0.0250178	positive alpha	-	-	A	G	downstream_gene_variant,intergenic_region	PITA_000051343-RA,CHR_START-PITA_000051343	4432.XP_010249036.1	4.2e-27	126.7	Streptophyta	-	-	-	ko:K07342	ko03060,ko04141,ko04145,ko05110,map03060,map04141,map04145,map05110	M00401	-	-	ko00000,ko00001,ko00002,ko02044	3.A.5.7,3.A.5.8,3.A.5.9	-	Protein transport protein SEC61
tscaffold62	385259	tscaffold62_385259	BGC outlier	-0.723651	0.0249762	negetive alpha	-	-	G	A	intron_variant	PITAhm_000469-RA	4537.OPUNC10G15010.1	7.8e-60	237.3	Poales	-	-	2.5.1.18	ko:K00799	ko00480,ko00980,ko00982,ko00983,ko01524,ko05200,ko05204,ko05225,ko05418,map00480,map00980,map00982,map00983,map01524,map05200,map05204,map05225,map05418	-	R03522,R07002,R07003,R07004,R07023,R07024,R07025,R07026,R07069,R07070,R07083,R07084,R07091,R07092,R07093,R07094,R07100,R07113,R07116,R08280,R09409,R11905	RC00004,RC00069,RC00840,RC00948,RC01704,RC01705,RC01706,RC01758,RC01759,RC01765,RC01767,RC01769,RC02243,RC02527,RC02939,RC02940,RC02942,RC02943,RC02944	ko00000,ko00001,ko01000,ko02000	1.A.12.2.2,1.A.12.3.2	-	Glutathione S-transferase, N-terminal domain
tscaffold2456	574545	tscaffold2456_574545	BGC outlier	-0.669649	0.0242997	negetive alpha	-	-	G	A	intergenic_region	PITA_000010847-CHR_END	-	-	-	-	-	-	-	-	-	-	-	-	-	-	-	-
tscaffold828	84033	tscaffold828_84033	BGC outlier	-0.787755	0.0239424	negetive alpha	-	-	G	T	missense_variant	PITA_000024097-RA	13333.ERN15878	6.8e-167	594.3	Streptophyta	-	GO:0000775,GO:0000785,GO:0000792,GO:0000902,GO:0000904,GO:0001674,GO:0001932,GO:0003674,GO:0003824,GO:0005488,GO:0005515,GO:0005575,GO:0005622,GO:0005623,GO:0005634,GO:0005694,GO:0005700,GO:0005701,GO:0005721,GO:0005722,GO:0006139,GO:0006259,GO:0006323,GO:0006325,GO:0006333,GO:0006334,GO:0006336,GO:0006342,GO:0006355,GO:0006725,GO:0006807,GO:0006915,GO:0006928,GO:0006935,GO:0006996,GO:0007154,GO:…	3.6.4.12	ko:K10779	-	-	-	-	ko00000,ko01000,ko03000,ko03036	-	-	Transcriptional regulator
tscaffold2595	66412	tscaffold2595_66412	BGC outlier	0.796106	0.0227787	positive alpha	-	-	G	A	synonymous_variant	PITA_000004822-RA	13333.ERM94143	3e-26	125.2	Streptophyta	-	GO:0000302,GO:0005575,GO:0005622,GO:0005623,GO:0005737,GO:0005777,GO:0005782,GO:0006457,GO:0006950,GO:0006979,GO:0008150,GO:0009266,GO:0009408,GO:0009628,GO:0009987,GO:0031907,GO:0031974,GO:0042221,GO:0042579,GO:0043226,GO:0043227,GO:0043229,GO:0043231,GO:0043233,GO:0044422,GO:0044424,GO:0044438,GO:0044439,GO:0044444,GO:0044446,GO:0044464,GO:0050896,GO:0070013,GO:1901700	-	ko:K13993	ko04141,map04141	-	-	-	ko00000,ko00001,ko03110	-	-	Belongs to the small heat shock protein (HSP20) family
scaffold25164	195486	scaffold25164_195486	BGC outlier	-0.756305	0.0227114	negetive alpha	-	-	C	T	intergenic_region	CHR_START-PITA_000019293	-	-	-	-	-	-	-	-	-	-	-	-	-	-	-	-
tscaffold5959	954856	tscaffold5959_954856	BGC outlier	0.604297	0.0219961	positive alpha	-	-	T	C	intergenic_region	PITA_000003781-CHR_END	-	-	-	-	-	-	-	-	-	-	-	-	-	-	-	-
scaffold855017	44045	scaffold855017_44045	BGC outlier	-0.711503	0.0212238	negetive alpha	-	-	G	T	3_prime_UTR_variant,downstream_gene_variant	PITA_000050286-RA,m.22314.path1	4432.XP_010245857.1	1.8e-189	669.1	Streptophyta	-	GO:0003674,GO:0003824,GO:0004497,GO:0005575,GO:0008150,GO:0008152,GO:0009058,GO:0016020,GO:0016491,GO:0016705,GO:0016709,GO:0019748,GO:0022603,GO:0040034,GO:0044550,GO:0050789,GO:0050793,GO:0055114,GO:0065007,GO:0090709,GO:1905428	-	ko:K20619	-	-	-	-	ko00000,ko00199	-	-	cytochrome P450
scaffold121259	45970	scaffold121259_45970	BGC outlier	0.591198	0.0210318	positive alpha	-	-	G	A	missense_variant	PITA_000020975-RA	-	-	-	-	-	-	-	-	-	-	-	-	-	-	-	-
scaffold192280	113909	scaffold192280_113909	BGC outlier	0.824939	0.0209415	positive alpha	-	-	C	T	intergenic_region	.	-	-	-	-	-	-	-	-	-	-	-	-	-	-	-	-
scaffold31180	18649	scaffold31180_18649	BGC outlier	-0.687756	0.0208282	negetive alpha	-	-	G	A	intergenic_region	.	-	-	-	-	-	-	-	-	-	-	-	-	-	-	-	-
C32136654	11079	C32136654_11079	BGC outlier	-0.821177	0.0205577	negetive alpha	-	-	G	A	upstream_gene_variant,intergenic_region	PITA_000087665-RA,CHR_START-PITA_000087665	4536.ONIVA01G14060.1	3.2e-127	462.2	Poales	-	-	1.2.1.44	ko:K09753	ko00940,ko01100,ko01110,map00940,map01100,map01110	M00039	R01615,R01941,R02193,R02220,R02506,R06569	RC00004,RC00566	ko00000,ko00001,ko00002,ko01000	-	-	3-beta hydroxysteroid dehydrogenase/isomerase family
tscaffold1469	39490	tscaffold1469_39490	BGC outlier	0.791715	0.0200787	positive alpha	-	-	A	T	missense_variant	PITA_000004331-RA	13333.ERM98606	1.3e-250	872.1	Streptophyta	-	-	-	ko:K15029	-	-	-	-	ko00000,ko03012	-	-	component of the eukaryotic translation initiation factor 3 (eIF-3) complex, which is involved in protein synthesis of a specialized repertoire of mRNAs and, together with other initiation factors, stimulates binding of mRNA and methionyl-tRNAi to the 40S ribosome. The eIF-3 complex specifically targets and initiates translation of a subset of mRNAs involved in cell proliferation
tscaffold62	385280	tscaffold62_385280	BGC outlier	-0.731496	0.0199962	negetive alpha	-	-	T	C	intron_variant	PITAhm_000469-RA	4537.OPUNC10G15010.1	7.8e-60	237.3	Poales	-	-	2.5.1.18	ko:K00799	ko00480,ko00980,ko00982,ko00983,ko01524,ko05200,ko05204,ko05225,ko05418,map00480,map00980,map00982,map00983,map01524,map05200,map05204,map05225,map05418	-	R03522,R07002,R07003,R07004,R07023,R07024,R07025,R07026,R07069,R07070,R07083,R07084,R07091,R07092,R07093,R07094,R07100,R07113,R07116,R08280,R09409,R11905	RC00004,RC00069,RC00840,RC00948,RC01704,RC01705,RC01706,RC01758,RC01759,RC01765,RC01767,RC01769,RC02243,RC02527,RC02939,RC02940,RC02942,RC02943,RC02944	ko00000,ko00001,ko01000,ko02000	1.A.12.2.2,1.A.12.3.2	-	Glutathione S-transferase, N-terminal domain
tscaffold4056	147569	tscaffold4056_147569	BGC outlier	0.665797	0.0198733	positive alpha	-	-	G	C	synonymous_variant	PITA_000016715-RA	4432.XP_010242001.1	2.4e-138	499.2	Streptophyta	-	GO:0003674,GO:0005215,GO:0005351,GO:0005355,GO:0005402,GO:0006810,GO:0006811,GO:0006812,GO:0008150,GO:0008324,GO:0008643,GO:0008645,GO:0015075,GO:0015077,GO:0015078,GO:0015144,GO:0015145,GO:0015149,GO:0015291,GO:0015293,GO:0015294,GO:0015295,GO:0015318,GO:0015672,GO:0015749,GO:0022804,GO:0022857,GO:0022890,GO:0034219,GO:0034220,GO:0046323,GO:0051119,GO:0051179,GO:0051234,GO:0055085,GO:0071702,GO:…	-	-	-	-	-	-	-	-	-	Belongs to the major facilitator superfamily. Sugar transporter (TC 2.A.1.1) family
tscaffold391	42998	tscaffold391_42998	BGC outlier	-0.625014	0.0194846	negetive alpha	-	-	G	C	intergenic_region	CHR_START-PITA_000025212	-	-	-	-	-	-	-	-	-	-	-	-	-	-	-	-
tscaffold2717	17663	tscaffold2717_17663	BGC outlier	-0.845304	0.0192323	negetive alpha	-	-	A	C	downstream_gene_variant,intergenic_region	PITAhm_002156-RA,CHR_START-PITAhm_002156	4432.XP_010251389.1	2.3e-151	543.5	Streptophyta	-	GO:0003674,GO:0003779,GO:0005488,GO:0005515,GO:0005575,GO:0005618,GO:0005623,GO:0005886,GO:0006996,GO:0007010,GO:0007015,GO:0008064,GO:0008092,GO:0008150,GO:0009987,GO:0010638,GO:0010639,GO:0016020,GO:0016043,GO:0030029,GO:0030036,GO:0030312,GO:0030832,GO:0030833,GO:0030834,GO:0030835,GO:0030837,GO:0030838,GO:0031333,GO:0031334,GO:0032271,GO:0032272,GO:0032273,GO:0032535,GO:0032956,GO:0032970,GO:…	-	ko:K02184	ko04320,map04320	-	-	-	ko00000,ko00001,ko04812	-	-	Belongs to the formin-like family
scaffold424367	48327	scaffold424367_48327	BGC outlier	-0.93425	0.0180811	negetive alpha	-	-	G	C	downstream_gene_variant,intergenic_region	PITA_000061559-RA_circ,PITA_000061559-PITA_000061559_circ	-	-	-	-	-	-	-	-	-	-	-	-	-	-	-	-
tscaffold2655	636412	tscaffold2655_636412	BGC outlier	0.766156	0.0179081	positive alpha	-	-	C	A	3_prime_UTR_variant	PITA_000008362-RA	88036.EFJ36232	1.5e-18	99.4	Streptophyta	-	-	-	-	-	-	-	-	-	-	-	Lysin motif
tscaffold8583	13937	tscaffold8583_13937	BGC outlier	-0.831324	0.0175097	negetive alpha	-	-	C	T	synonymous_variant	PITA_000049258-RA	88036.EFJ36628	6.1e-120	438	Streptophyta	-	-	-	-	-	-	-	-	-	-	-	Glycosyltransferase-like protein
tscaffold2688	97065	tscaffold2688_97065	BGC outlier	0.681164	0.0170009	positive alpha	-	-	G	A	3_prime_UTR_variant	PITA_000005513-RA	4096.XP_009778986.1	1.6e-252	879	asterids	SSIIA	GO:0000271,GO:0003674,GO:0003824,GO:0005575,GO:0005622,GO:0005623,GO:0005737,GO:0005975,GO:0005976,GO:0005982,GO:0006073,GO:0008150,GO:0008152,GO:0009011,GO:0009058,GO:0009059,GO:0009250,GO:0009507,GO:0009536,GO:0009987,GO:0010021,GO:0016051,GO:0016740,GO:0016757,GO:0016758,GO:0019252,GO:0033692,GO:0034637,GO:0034645,GO:0043170,GO:0043226,GO:0043227,GO:0043229,GO:0043231,GO:0044042,GO:0044237,GO:…	2.4.1.21	ko:K00703	ko00500,ko01100,ko01110,ko02026,map00500,map01100,map01110,map02026	M00565	R02421	RC00005	ko00000,ko00001,ko00002,ko01000,ko01003	-	GT5	Belongs to the glycosyltransferase 1 family. Bacterial plant glycogen synthase subfamily
tscaffold1594	1797547	tscaffold1594_1797547	BGC outlier	0.661184	0.0166888	positive alpha	-	-	T	C	intron_variant	PITA_000001834-RA	225117.XP_009341422.1	2.1e-202	711.4	fabids	-	-	-	ko:K10355	-	-	-	-	ko00000,ko04812	-	-	cytoskeleton organization
tscaffold1594	1797505	tscaffold1594_1797505	BGC outlier	0.702191	0.0166494	positive alpha	-	-	T	C	splice_acceptor_variant&intron_variant	PITA_000001834-RA	225117.XP_009341422.1	2.1e-202	711.4	fabids	-	-	-	ko:K10355	-	-	-	-	ko00000,ko04812	-	-	cytoskeleton organization
tscaffold2271	70174	tscaffold2271_70174	BGC outlier	-0.861741	0.0164775	negetive alpha	-	-	T	C	intergenic_region	.	-	-	-	-	-	-	-	-	-	-	-	-	-	-	-	-
scaffold150282.1	25379	scaffold150282.1_25379	BGC outlier	-0.800406	0.0161885	negetive alpha	-	-	A	G	intergenic_region	CHR_START-PITA_000049956	-	-	-	-	-	-	-	-	-	-	-	-	-	-	-	-
tscaffold6799	318425	tscaffold6799_318425	BGC outlier	-0.862714	0.0160673	negetive alpha	-	-	C	G	missense_variant	PITAhm_003081-RA	13333.ERN03123	0	1704.9	Streptophyta	PHYB	GO:0005575,GO:0005622,GO:0005623,GO:0005737,GO:0006996,GO:0008150,GO:0009657,GO:0009658,GO:0009902,GO:0009903,GO:0009987,GO:0016043,GO:0019750,GO:0044424,GO:0044464,GO:0051179,GO:0051234,GO:0051640,GO:0051641,GO:0051644,GO:0051649,GO:0051656,GO:0051667,GO:0071840	-	ko:K12121	ko04712,map04712	-	-	-	ko00000,ko00001	-	-	Regulatory photoreceptor which exists in two forms that are reversibly interconvertible by light the Pr form that absorbs maximally in the red region of the spectrum and the Pfr form that absorbs maximally in the far-red region
tscaffold1345	581458	tscaffold1345_581458	BGC outlier	-0.801116	0.0153945	negetive alpha	-	-	A	G	3_prime_UTR_variant	PITA_000008551-RA	29760.VIT_14s0066g01240.t01	1e-248	866.3	Streptophyta	AO	GO:0005575,GO:0005622,GO:0005623,GO:0005737,GO:0006139,GO:0006725,GO:0006732,GO:0006733,GO:0006753,GO:0006793,GO:0006796,GO:0006807,GO:0008150,GO:0008152,GO:0009058,GO:0009108,GO:0009117,GO:0009165,GO:0009435,GO:0009507,GO:0009536,GO:0009987,GO:0018130,GO:0019359,GO:0019362,GO:0019363,GO:0019438,GO:0019637,GO:0019674,GO:0034641,GO:0034654,GO:0043226,GO:0043227,GO:0043229,GO:0043231,GO:0044237,GO:…	1.4.3.16	ko:K00278	ko00250,ko00760,ko01100,map00250,map00760,map01100	M00115	R00357,R00481	RC00006,RC02566	ko00000,ko00001,ko00002,ko01000	-	-	Catalyzes the oxidation of L-aspartate to iminoaspartate
scaffold181882.3	25607	scaffold181882.3_25607	BGC outlier	-0.842517	0.0148002	negetive alpha	-	-	T	C	synonymous_variant,synonymous_variant	PITA_000046256-RA,m.41744.path1	3218.PP1S34_112V6.1	1.6e-38	166.4	Streptophyta	NIFU1	GO:0003674,GO:0005198,GO:0005575,GO:0005622,GO:0005623,GO:0005737,GO:0005886,GO:0006790,GO:0006950,GO:0006952,GO:0006996,GO:0008150,GO:0008152,GO:0009507,GO:0009532,GO:0009536,GO:0009570,GO:0009657,GO:0009658,GO:0009987,GO:0016020,GO:0016043,GO:0016226,GO:0022607,GO:0031163,GO:0043226,GO:0043227,GO:0043229,GO:0043231,GO:0044085,GO:0044237,GO:0044422,GO:0044424,GO:0044434,GO:0044435,GO:0044444,GO:…	-	-	-	-	-	-	-	-	-	NifU-like protein 2
tscaffold2485	187934	tscaffold2485_187934	BGC outlier	-0.786946	0.0147397	negetive alpha	-	-	T	C	intergenic_region	PITA_000026062-CHR_END	-	-	-	-	-	-	-	-	-	-	-	-	-	-	-	-
tscaffold2485	187970	tscaffold2485_187970	BGC outlier	-0.798861	0.0147112	negetive alpha	-	-	T	C	intergenic_region	PITA_000026062-CHR_END	-	-	-	-	-	-	-	-	-	-	-	-	-	-	-	-
tscaffold6283	333499	tscaffold6283_333499	BGC outlier	0.741211	0.014366	positive alpha	-	-	G	A	missense_variant	PITA_000016227-RA	3218.PP1S1_642V6.1	7e-84	318.2	Streptophyta	-	-	-	-	-	-	-	-	-	-	-	BTB POZ domain-containing protein
tscaffold7150	168848	tscaffold7150_168848	BGC outlier	-0.711991	0.0143616	negetive alpha	-	-	C	T	intergenic_region	PITAhm_003123-PITA_000007442	-	-	-	-	-	-	-	-	-	-	-	-	-	-	-	-
scaffold158794.2	22633	scaffold158794.2_22633	BGC outlier	-0.797903	0.0142374	negetive alpha	-	-	T	G	intergenic_region	.	-	-	-	-	-	-	-	-	-	-	-	-	-	-	-	-
scaffold904044	40681	scaffold904044_40681	BGC outlier	0.731197	0.0141283	positive alpha	-	-	A	T	intron_variant	PITA_000042534-RA	-	-	-	-	-	-	-	-	-	-	-	-	-	-	-	-
tscaffold130	326927	tscaffold130_326927	BGC outlier	0.687224	0.014053	positive alpha	-	-	A	T	intergenic_region	m.46407.path2-PITA_000008373	-	-	-	-	-	-	-	-	-	-	-	-	-	-	-	-
tscaffold130	327029	tscaffold130_327029	BGC outlier	0.907514	0.0138415	positive alpha	-	-	G	A	intergenic_region	m.46407.path2-PITA_000008373	-	-	-	-	-	-	-	-	-	-	-	-	-	-	-	-
scaffold336082.1	51273	scaffold336082.1_51273	BGC outlier	-0.800661	0.0131826	negetive alpha	-	-	G	A	intron_variant	PITA_000054972-RA	3218.PP1S101_148V6.1	1.5e-156	559.3	Streptophyta	-	GO:0003674,GO:0003700,GO:0005488,GO:0005543,GO:0006355,GO:0008150,GO:0008289,GO:0009605,GO:0009607,GO:0009620,GO:0009889,GO:0010468,GO:0010556,GO:0019219,GO:0019222,GO:0031323,GO:0031326,GO:0035091,GO:0043167,GO:0043168,GO:0043207,GO:0050789,GO:0050794,GO:0050896,GO:0051171,GO:0051252,GO:0051704,GO:0051707,GO:0060255,GO:0065007,GO:0080090,GO:0140110,GO:1903506,GO:2000112,GO:2001141	-	-	-	-	-	-	-	-	-	Belongs to the TUB family
tscaffold586	1141105	tscaffold586_1141105	BGC outlier	-0.630744	0.0131723	negetive alpha	-	-	G	T	upstream_gene_variant,intergenic_region	PITA_000003051-RA,PITA_000003050-PITA_000003051	13333.ERN03433	7.5e-22	111.3	Streptophyta	-	GO:0002376,GO:0003674,GO:0003824,GO:0004672,GO:0005575,GO:0005623,GO:0005886,GO:0005911,GO:0006464,GO:0006468,GO:0006793,GO:0006796,GO:0006807,GO:0006950,GO:0006952,GO:0006955,GO:0008150,GO:0008152,GO:0009506,GO:0009605,GO:0009607,GO:0009620,GO:0009814,GO:0009817,GO:0009987,GO:0016020,GO:0016301,GO:0016310,GO:0016740,GO:0016772,GO:0016773,GO:0019538,GO:0030054,GO:0036211,GO:0043170,GO:0043207,GO:…	-	-	-	-	-	-	-	-	-	receptor-like protein kinase
scaffold360540.2	30665	scaffold360540.2_30665	BGC outlier	0.891596	0.0125187	positive alpha	-	-	T	A	3_prime_UTR_variant	PITA_000034714-RA	28532.XP_010536261.1	1.1e-99	370.9	Brassicales	-	-	-	-	-	-	-	-	-	-	-	Nodulin-like (InterPro IPR010658), Major facilitator superfamily, general substrate transporter (InterPro IPR016196)
C32406732	6701	C32406732_6701	BGC outlier	-0.854624	0.0124175	negetive alpha	-	-	C	G	downstream_gene_variant,intergenic_region	PITA_000073808-RA,CHR_START-PITA_000073808	4641.GSMUA_Achr11P07370_001	1.9e-28	133.3	Liliopsida	-	-	-	-	-	-	-	-	-	-	-	PRLI-interacting factor
tscaffold3858	331262	tscaffold3858_331262	BGC outlier	-0.786996	0.0114168	negetive alpha	-	-	T	A	intergenic_region	CHR_START-PITAhm_001446	-	-	-	-	-	-	-	-	-	-	-	-	-	-	-	-
scaffold836368	41677	scaffold836368_41677	BGC outlier	0.729972	0.0111812	positive alpha	-	-	C	T	intergenic_region	.	-	-	-	-	-	-	-	-	-	-	-	-	-	-	-	-
tscaffold1487	276145	tscaffold1487_276145	BGC outlier	0.834452	0.0110448	positive alpha	-	-	A	T	downstream_gene_variant,intergenic_region	PITAhm_002466-RA,PITAhm_002466-CHR_END	4432.XP_010269871.1	3.9e-56	226.1	Streptophyta	-	-	-	-	-	-	-	-	-	-	-	-
scaffold50067.2	26538	scaffold50067.2_26538	BGC outlier	0.906966	0.0109271	positive alpha	-	-	T	C	synonymous_variant	PITA_000033341-RA	29760.VIT_09s0054g00800.t01	9.1e-42	176.4	Streptophyta	-	-	-	-	-	-	-	-	-	-	-	Reticulon-like protein
tscaffold130	327040	tscaffold130_327040	BGC outlier	0.70014	0.0107035	positive alpha	-	-	G	A	intergenic_region	m.46407.path2-PITA_000008373	-	-	-	-	-	-	-	-	-	-	-	-	-	-	-	-
C32570836	48622	C32570836_48622	BGC outlier	0.816868	0.0102235	positive alpha	-	-	T	C	downstream_gene_variant,intergenic_region	PITA_000021452-RA,CHR_START-PITA_000021452	-	-	-	-	-	-	-	-	-	-	-	-	-	-	-	-
scaffold334320	77153	scaffold334320_77153	BGC outlier	0.693124	0.00994693	positive alpha	-	-	C	T	3_prime_UTR_variant	PITA_000045275-RA	4432.XP_010278820.1	5e-142	511.1	Streptophyta	-	GO:0003674,GO:0003824,GO:0004672,GO:0004674,GO:0005575,GO:0005622,GO:0005623,GO:0005634,GO:0005737,GO:0006464,GO:0006468,GO:0006793,GO:0006796,GO:0006807,GO:0007154,GO:0007165,GO:0008150,GO:0008152,GO:0009987,GO:0010468,GO:0016301,GO:0016310,GO:0016740,GO:0016772,GO:0016773,GO:0019222,GO:0019538,GO:0023052,GO:0035556,GO:0036211,GO:0043170,GO:0043226,GO:0043227,GO:0043229,GO:0043231,GO:0043412,GO:…	2.7.11.22	ko:K08828,ko:K08829	-	-	-	-	ko00000,ko01000,ko01001	-	-	Belongs to the protein kinase superfamily
scaffold904044	40678	scaffold904044_40678	BGC outlier	0.7285	0.00973395	positive alpha	-	-	T	C	intron_variant	PITA_000042534-RA	-	-	-	-	-	-	-	-	-	-	-	-	-	-	-	-
tscaffold3214	33570	tscaffold3214_33570	BGC outlier	-0.545956	0.0094969	negetive alpha	-	-	A	G	missense_variant	PITA_000009471-RA	13333.ERN03503	9.4e-263	912.9	Streptophyta	-	GO:0002376,GO:0003674,GO:0005215,GO:0005216,GO:0005244,GO:0005249,GO:0005261,GO:0005267,GO:0005575,GO:0005623,GO:0005886,GO:0005887,GO:0006810,GO:0006811,GO:0006812,GO:0006813,GO:0006950,GO:0006952,GO:0006955,GO:0008150,GO:0008219,GO:0008324,GO:0009626,GO:0009987,GO:0012501,GO:0015075,GO:0015077,GO:0015079,GO:0015267,GO:0015318,GO:0015672,GO:0016020,GO:0016021,GO:0022803,GO:0022832,GO:0022836,GO:…	-	ko:K05391	ko04626,map04626	-	-	-	ko00000,ko00001,ko04040	1.A.1.5	-	cyclic nucleotide-gated ion channel
scaffold786692.2	30094	scaffold786692.2_30094	BGC outlier	0.764758	0.00947485	positive alpha	-	-	A	C	intergenic_region	.	-	-	-	-	-	-	-	-	-	-	-	-	-	-	-	-
scaffold254483	34265	scaffold254483_34265	BGC outlier	-0.786277	0.00909974	negetive alpha	-	-	T	A	intergenic_region	.	-	-	-	-	-	-	-	-	-	-	-	-	-	-	-	-
tscaffold5534	136633	tscaffold5534_136633	BGC outlier	-0.893111	0.00882534	negetive alpha	-	-	G	A	3_prime_UTR_variant	PITA_000005157-RA	225117.XP_009378337.1	6.3e-45	186.8	fabids	-	-	-	-	-	-	-	-	-	-	-	Pyridoxamine 5'-phosphate oxidase
tscaffold5485	310990	tscaffold5485_310990	BGC outlier	0.576209	0.00874499	positive alpha	-	-	G	A	downstream_gene_variant,intergenic_region	PITAhm_000124-RA,PITAhm_000124-PITA_000007962	13333.ERM99277	3.2e-220	771.9	Streptophyta	-	-	-	ko:K14552	ko03008,map03008	-	-	-	ko00000,ko00001,ko03009	-	-	WD repeat-containing protein
scaffold836368	41722	scaffold836368_41722	BGC outlier	0.7828	0.0086784	positive alpha	-	-	G	A	intergenic_region	.	-	-	-	-	-	-	-	-	-	-	-	-	-	-	-	-
scaffold855017	44083	scaffold855017_44083	BGC outlier	-0.675672	0.00851397	negetive alpha	-	-	G	C	synonymous_variant,synonymous_variant	PITA_000050286-RA,m.22314.path1	4432.XP_010245857.1	1.8e-189	669.1	Streptophyta	-	GO:0003674,GO:0003824,GO:0004497,GO:0005575,GO:0008150,GO:0008152,GO:0009058,GO:0016020,GO:0016491,GO:0016705,GO:0016709,GO:0019748,GO:0022603,GO:0040034,GO:0044550,GO:0050789,GO:0050793,GO:0055114,GO:0065007,GO:0090709,GO:1905428	-	ko:K20619	-	-	-	-	ko00000,ko00199	-	-	cytochrome P450
scaffold291960.1	52947	scaffold291960.1_52947	BGC outlier	-0.839172	0.00750789	negetive alpha	-	-	C	T	synonymous_variant	PITA_000037140-RA	218851.Aquca_016_00437.1	1.5e-156	559.3	Streptophyta	-	GO:0000045,GO:0000407,GO:0000422,GO:0003674,GO:0005488,GO:0005543,GO:0005575,GO:0005622,GO:0005623,GO:0005737,GO:0005829,GO:0006464,GO:0006497,GO:0006807,GO:0006914,GO:0006996,GO:0007005,GO:0007033,GO:0008104,GO:0008150,GO:0008152,GO:0008289,GO:0009056,GO:0009058,GO:0009059,GO:0009987,GO:0016020,GO:0016043,GO:0016236,GO:0019538,GO:0019898,GO:0022411,GO:0022607,GO:0032266,GO:0033036,GO:0034045,GO:…	-	-	-	-	-	-	-	-	-	Autophagy-related protein
scaffold336082.1	51331	scaffold336082.1_51331	BGC outlier	-0.782498	0.0074391	negetive alpha	-	-	T	C	intron_variant	PITA_000054972-RA	3218.PP1S101_148V6.1	1.5e-156	559.3	Streptophyta	-	GO:0003674,GO:0003700,GO:0005488,GO:0005543,GO:0006355,GO:0008150,GO:0008289,GO:0009605,GO:0009607,GO:0009620,GO:0009889,GO:0010468,GO:0010556,GO:0019219,GO:0019222,GO:0031323,GO:0031326,GO:0035091,GO:0043167,GO:0043168,GO:0043207,GO:0050789,GO:0050794,GO:0050896,GO:0051171,GO:0051252,GO:0051704,GO:0051707,GO:0060255,GO:0065007,GO:0080090,GO:0140110,GO:1903506,GO:2000112,GO:2001141	-	-	-	-	-	-	-	-	-	Belongs to the TUB family
scaffold135531	137852	scaffold135531_137852	BGC outlier	0.821054	0.00720339	positive alpha	-	-	A	G	missense_variant	PITA_000028603-RA	29760.VIT_14s0006g01890.t01	1.3e-67	263.5	Streptophyta	-	-	-	ko:K15186	-	-	-	-	ko00000,ko03021	-	-	ELL-associated factor
tscaffold3984	90282	tscaffold3984_90282	BGC outlier	-0.789969	0.00711875	negetive alpha	-	-	G	A	synonymous_variant	PITA_000014792-RA	2711.XP_006472001.1	1.8e-08	65.5	Streptophyta	-	GO:0000003,GO:0000014,GO:0000109,GO:0000110,GO:0000710,GO:0000724,GO:0000725,GO:0003674,GO:0003676,GO:0003677,GO:0003684,GO:0003697,GO:0003824,GO:0004518,GO:0004519,GO:0004520,GO:0004536,GO:0005488,GO:0005575,GO:0005622,GO:0005623,GO:0005634,GO:0006139,GO:0006259,GO:0006281,GO:0006289,GO:0006294,GO:0006296,GO:0006298,GO:0006302,GO:0006310,GO:0006312,GO:0006725,GO:0006807,GO:0006950,GO:0006974,GO:…	-	ko:K10849	ko01524,ko03420,ko03460,map01524,map03420,map03460	-	-	-	ko00000,ko00001,ko03400	-	-	DNA excision repair protein
tscaffold3214	33557	tscaffold3214_33557	BGC outlier	-0.543054	0.00702088	negetive alpha	-	-	G	A	synonymous_variant	PITA_000009471-RA	13333.ERN03503	9.4e-263	912.9	Streptophyta	-	GO:0002376,GO:0003674,GO:0005215,GO:0005216,GO:0005244,GO:0005249,GO:0005261,GO:0005267,GO:0005575,GO:0005623,GO:0005886,GO:0005887,GO:0006810,GO:0006811,GO:0006812,GO:0006813,GO:0006950,GO:0006952,GO:0006955,GO:0008150,GO:0008219,GO:0008324,GO:0009626,GO:0009987,GO:0012501,GO:0015075,GO:0015077,GO:0015079,GO:0015267,GO:0015318,GO:0015672,GO:0016020,GO:0016021,GO:0022803,GO:0022832,GO:0022836,GO:…	-	ko:K05391	ko04626,map04626	-	-	-	ko00000,ko00001,ko04040	1.A.1.5	-	cyclic nucleotide-gated ion channel
tscaffold3773	85777	tscaffold3773_85777	BGC outlier	-0.949163	0.0065253	negetive alpha	-	-	G	C	intergenic_region	CHR_START-PITA_000014987	-	-	-	-	-	-	-	-	-	-	-	-	-	-	-	-
scaffold355166.2	35328	scaffold355166.2_35328	BGC outlier	-0.821335	0.00605184	negetive alpha	-	-	G	A	synonymous_variant	PITA_000043173-RA	218851.Aquca_025_00262.1	4.3e-32	144.8	Streptophyta	-	-	-	ko:K20815	-	-	-	-	ko00000	-	-	Protein of unknown function (DUF1279)
scaffold107687.2	11097	scaffold107687.2_11097	BGC outlier	-0.650688	0.00548191	negetive alpha	-	-	G	A	intergenic_region	CHR_START-PITA_000031257	-	-	-	-	-	-	-	-	-	-	-	-	-	-	-	-
scaffold382740	67557	scaffold382740_67557	BGC outlier	-0.782545	0.0054023	negetive alpha	-	-	G	T	intergenic_region	.	-	-	-	-	-	-	-	-	-	-	-	-	-	-	-	-
tscaffold812	258765	tscaffold812_258765	BGC outlier	-0.784383	0.00536966	negetive alpha	-	-	G	A	intron_variant	PITA_000014288-RA	13333.ERN10340	0	1136.7	Streptophyta	MCM5	GO:0000347,GO:0000785,GO:0005575,GO:0005622,GO:0005623,GO:0005634,GO:0005694,GO:0005737,GO:0006139,GO:0006259,GO:0006260,GO:0006261,GO:0006268,GO:0006275,GO:0006725,GO:0006807,GO:0006996,GO:0008150,GO:0008152,GO:0009058,GO:0009059,GO:0009889,GO:0009987,GO:0010556,GO:0016043,GO:0019219,GO:0019222,GO:0030174,GO:0031323,GO:0031326,GO:0032392,GO:0032508,GO:0032991,GO:0034641,GO:0034645,GO:0042555,GO:…	3.6.4.12	ko:K02209,ko:K11592	ko03030,ko04110,ko04111,ko04113,ko05206,map03030,map04110,map04111,map04113,map05206	M00285	-	-	ko00000,ko00001,ko00002,ko01000,ko03032,ko03036	-	-	DNA replication initiation
scaffold894949	13957	scaffold894949_13957	BGC outlier	-0.776372	0.00528154	negetive alpha	-	-	G	A	downstream_gene_variant,intergenic_region	PITA_000067753-RA,CHR_START-PITA_000067753	3659.XP_004139002.1	2.5e-16	93.6	fabids	-	GO:0003674,GO:0003676,GO:0003723,GO:0003824,GO:0004518,GO:0004519,GO:0005488,GO:0005575,GO:0005622,GO:0005623,GO:0006139,GO:0006725,GO:0006807,GO:0008150,GO:0008152,GO:0009451,GO:0009987,GO:0016070,GO:0016787,GO:0016788,GO:0034641,GO:0043170,GO:0043226,GO:0043227,GO:0043229,GO:0043231,GO:0043412,GO:0044237,GO:0044238,GO:0044424,GO:0044464,GO:0046483,GO:0071704,GO:0090304,GO:0090305,GO:0097159,GO:…	-	-	-	-	-	-	-	-	-	Pentatricopeptide repeat-containing protein
scaffold836368	41792	scaffold836368_41792	BGC outlier	0.751937	0.00430574	positive alpha	-	-	A	G	intergenic_region	.	-	-	-	-	-	-	-	-	-	-	-	-	-	-	-	-
tscaffold2178	657780	tscaffold2178_657780	BGC outlier	-0.790799	0.0032524	negetive alpha	-	-	G	T	5_prime_UTR_premature_start_codon_gain_variant,5_prime_UTR_variant	PITA_000001119-RA,PITA_000001119-RA	218851.Aquca_013_00383.1	2.7e-21	108.2	Streptophyta	HDH	GO:0000105,GO:0003674,GO:0003824,GO:0004399,GO:0005575,GO:0005622,GO:0005623,GO:0005737,GO:0006082,GO:0006520,GO:0006547,GO:0006725,GO:0006807,GO:0007275,GO:0008150,GO:0008152,GO:0008652,GO:0009058,GO:0009314,GO:0009411,GO:0009416,GO:0009507,GO:0009532,GO:0009536,GO:0009555,GO:0009570,GO:0009628,GO:0009987,GO:0016053,GO:0016491,GO:0016614,GO:0016616,GO:0018130,GO:0019438,GO:0019752,GO:0032501,GO:…	1.1.1.23	ko:K00013	ko00340,ko01100,ko01110,ko01230,map00340,map01100,map01110,map01230	M00026	R01158,R01163,R03012	RC00099,RC00242,RC00463	ko00000,ko00001,ko00002,ko01000	-	-	Catalyzes the sequential NAD-dependent oxidations of L- histidinol to L-histidinaldehyde and then to L-histidine
scaffold740375	28818	scaffold740375_28818	BGC outlier	-0.938385	0.00220464	negetive alpha	-	-	C	A	3_prime_UTR_variant	PITA_000058120-RA	13333.ERN11357	3.7e-154	552	Streptophyta	-	GO:0005575,GO:0005622,GO:0005623,GO:0005737,GO:0005794,GO:0005802,GO:0005886,GO:0006810,GO:0006811,GO:0006817,GO:0006820,GO:0006950,GO:0007154,GO:0008150,GO:0009267,GO:0009605,GO:0009987,GO:0009991,GO:0012505,GO:0015698,GO:0016020,GO:0016036,GO:0031667,GO:0031668,GO:0031669,GO:0031984,GO:0033554,GO:0042594,GO:0043226,GO:0043227,GO:0043229,GO:0043231,GO:0044422,GO:0044424,GO:0044431,GO:0044444,GO:…	-	ko:K17808	-	-	-	-	ko00000,ko03029	-	-	phosphate transporter
scaffold893037.2	36454	scaffold893037.2_36454	BGC outlier	-0.818093	0.00207984	negetive alpha	-	-	C	T	intergenic_region	.	-	-	-	-	-	-	-	-	-	-	-	-	-	-	-	-
scaffold825974.2	17695	scaffold825974.2_17695	BGC outlier	-0.763907	0.00207917	negetive alpha	-	-	A	G	intergenic_region	.	-	-	-	-	-	-	-	-	-	-	-	-	-	-	-	-
scaffold325073.2	14338	scaffold325073.2_14338	BGC outlier	-0.743993	0.00207395	negetive alpha	-	-	G	A	missense_variant	PITA_000083353-RA	3983.cassava4.1_026969m	6.4e-55	221.9	fabids	-	GO:0000981,GO:0000988,GO:0000989,GO:0001067,GO:0001076,GO:0001101,GO:0001134,GO:0001135,GO:0003674,GO:0003676,GO:0003677,GO:0003700,GO:0005488,GO:0005575,GO:0005622,GO:0005623,GO:0005634,GO:0006355,GO:0006357,GO:0008150,GO:0009719,GO:0009725,GO:0009751,GO:0009753,GO:0009889,GO:0009987,GO:0010033,GO:0010468,GO:0010556,GO:0014070,GO:0019219,GO:0019222,GO:0030154,GO:0031323,GO:0031326,GO:0032502,GO:…	-	ko:K09422	-	-	-	-	ko00000,ko03000	-	-	RNA polymerase II transcription regulator recruiting activity
tscaffold6799	318510	tscaffold6799_318510	BGC outlier	-0.859973	0.00167729	negetive alpha	-	-	A	G	intron_variant	PITAhm_003081-RA	13333.ERN03123	0	1704.9	Streptophyta	PHYB	GO:0005575,GO:0005622,GO:0005623,GO:0005737,GO:0006996,GO:0008150,GO:0009657,GO:0009658,GO:0009902,GO:0009903,GO:0009987,GO:0016043,GO:0019750,GO:0044424,GO:0044464,GO:0051179,GO:0051234,GO:0051640,GO:0051641,GO:0051644,GO:0051649,GO:0051656,GO:0051667,GO:0071840	-	ko:K12121	ko04712,map04712	-	-	-	ko00000,ko00001	-	-	Regulatory photoreceptor which exists in two forms that are reversibly interconvertible by light the Pr form that absorbs maximally in the red region of the spectrum and the Pfr form that absorbs maximally in the far-red region
tscaffold5464	215174	tscaffold5464_215174	BGC outlier	-0.775647	0.00153143	negetive alpha	-	-	G	A	intergenic_region	PITA_000022247-CHR_END	-	-	-	-	-	-	-	-	-	-	-	-	-	-	-	-
tscaffold2252	172609	tscaffold2252_172609	BGC outlier	-0.6924	0.0014815	negetive alpha	-	-	T	C	downstream_gene_variant,intergenic_region	PITA_000010567-RA,CHR_START-PITA_000010567	4537.OPUNC05G24740.2	1.1e-95	356.3	Poales	-	GO:0003674,GO:0003824,GO:0005575,GO:0005622,GO:0005623,GO:0005737,GO:0006732,GO:0008150,GO:0008152,GO:0009058,GO:0009108,GO:0009507,GO:0009532,GO:0009536,GO:0009570,GO:0009987,GO:0010236,GO:0016740,GO:0016765,GO:0042180,GO:0042181,GO:0043226,GO:0043227,GO:0043229,GO:0043231,GO:0044237,GO:0044249,GO:0044281,GO:0044283,GO:0044422,GO:0044424,GO:0044434,GO:0044435,GO:0044444,GO:0044446,GO:0044464,GO:…	2.5.1.84,2.5.1.85	ko:K05356	ko00900,ko01110,map00900,map01110	-	R07267,R09250,R09251	RC00279	ko00000,ko00001,ko01000,ko01006	-	-	Belongs to the FPP GGPP synthase family
scaffold30651.2	35412	scaffold30651.2_35412	BGC outlier	0.615069	0.00140657	positive alpha	-	-	T	G	intergenic_region	.	-	-	-	-	-	-	-	-	-	-	-	-	-	-	-	-
tscaffold2717	179550	tscaffold2717_179550	BGC outlier	-0.849947	0.000731273	negetive alpha	-	-	G	T	intergenic_region	PITAhm_002156-CHR_END	-	-	-	-	-	-	-	-	-	-	-	-	-	-	-	-
scaffold222751	26037	scaffold222751_26037	BGC outlier	0.798046	0.0005781	positive alpha	-	-	T	A	downstream_gene_variant,intergenic_region	PITA_000068608-RA,CHR_START-PITA_000068608	37682.EMT10112	5.9e-09	67.4	Poales	-	-	-	-	-	-	-	-	-	-	-	Belongs to the major facilitator superfamily. Sugar transporter (TC 2.A.1.1) family
tscaffold5534	639121	tscaffold5534_639121	BGC outlier	-0.812629	0.000416482	negetive alpha	-	-	T	C	intron_variant	PITAhm_001440-RA	13333.ERN12378	0	1396.3	Streptophyta	-	GO:0005575,GO:0005622,GO:0005623,GO:0005634,GO:0005654,GO:0006725,GO:0008150,GO:0008152,GO:0009698,GO:0009987,GO:0016020,GO:0016592,GO:0019222,GO:0019748,GO:0031323,GO:0031974,GO:0031981,GO:0032991,GO:0043226,GO:0043227,GO:0043229,GO:0043231,GO:0043233,GO:0043455,GO:0044237,GO:0044422,GO:0044424,GO:0044428,GO:0044446,GO:0044451,GO:0044464,GO:0050789,GO:0050794,GO:0065007,GO:0070013,GO:0071704,GO:…	-	-	-	-	-	-	-	-	-	mediator of RNA polymerase II transcription subunit
scaffold855017	44098	scaffold855017_44098	BGC outlier	-0.678585	0.000127372	negetive alpha	-	-	G	T	synonymous_variant,synonymous_variant	PITA_000050286-RA,m.22314.path1	4432.XP_010245857.1	1.8e-189	669.1	Streptophyta	-	GO:0003674,GO:0003824,GO:0004497,GO:0005575,GO:0008150,GO:0008152,GO:0009058,GO:0016020,GO:0016491,GO:0016705,GO:0016709,GO:0019748,GO:0022603,GO:0040034,GO:0044550,GO:0050789,GO:0050793,GO:0055114,GO:0065007,GO:0090709,GO:1905428	-	ko:K20619	-	-	-	-	ko00000,ko00199	-	-	cytochrome P450
tscaffold7481	779588	tscaffold7481_779588	BGC outlier	-0.894283	-6.18183e-05	negetive alpha	-	-	T	A	missense_variant	PITAhm_003142-RA	3694.POPTR_0007s00200.1	7.3e-290	1003.4	fabids	MTHFR1	GO:0003674,GO:0003824,GO:0004489,GO:0005575,GO:0005622,GO:0005623,GO:0005737,GO:0005829,GO:0006730,GO:0008150,GO:0008152,GO:0009987,GO:0016491,GO:0016645,GO:0016646,GO:0044237,GO:0044281,GO:0044424,GO:0044444,GO:0044464,GO:0055114	1.5.1.20,3.6.4.12	ko:K00297,ko:K10901	ko00670,ko00720,ko01100,ko01120,ko01200,ko01523,ko03440,ko03460,map00670,map00720,map01100,map01120,map01200,map01523,map03440,map03460	M00295,M00377,M00414	R01224,R07168	RC00081	ko00000,ko00001,ko00002,ko01000,ko03032,ko03400	-	-	Methylenetetrahydrofolate reductase
tscaffold4717	279433	tscaffold4717_279433	BGC outlier	0.790662	-0.000462442	positive alpha	-	-	C	G	missense_variant	PITA_000010111-RA	3659.XP_004172281.1	2.9e-24	119.4	fabids	-	GO:0001067,GO:0003674,GO:0003676,GO:0003677,GO:0003700,GO:0005488,GO:0005575,GO:0005622,GO:0005623,GO:0005634,GO:0006355,GO:0008150,GO:0009787,GO:0009788,GO:0009889,GO:0009966,GO:0009968,GO:0010468,GO:0010556,GO:0010646,GO:0010648,GO:0019219,GO:0019222,GO:0023051,GO:0023057,GO:0031323,GO:0031326,GO:0043226,GO:0043227,GO:0043229,GO:0043231,GO:0044212,GO:0044424,GO:0044464,GO:0048519,GO:0048523,GO:…	-	-	-	-	-	-	-	-	-	ZINC FINGER protein
scaffold425250	13617	scaffold425250_13617	BGC outlier	-0.836916	-0.00121973	negetive alpha	-	-	G	A	upstream_gene_variant,intergenic_region	PITA_000027842-RA,PITA_000027842-PITA_000027843	4432.XP_010244491.1	1.7e-232	812	Streptophyta	-	-	-	-	-	-	-	-	-	-	-	L-ascorbate oxidase homolog
tscaffold2710	208589	tscaffold2710_208589	BGC outlier	-0.858533	-0.001833	negetive alpha	-	-	A	G	intergenic_region	PITA_000013972-CHR_END	-	-	-	-	-	-	-	-	-	-	-	-	-	-	-	-
tscaffold1487	276221	tscaffold1487_276221	BGC outlier	0.860473	-0.00189977	positive alpha	-	-	T	C	downstream_gene_variant,intergenic_region	PITAhm_002466-RA,PITAhm_002466-CHR_END	4432.XP_010269871.1	3.9e-56	226.1	Streptophyta	-	-	-	-	-	-	-	-	-	-	-	-
C32570836	48641	C32570836_48641	BGC outlier	0.849851	-0.0022928	positive alpha	-	-	T	G	missense_variant	PITA_000021452-RA	-	-	-	-	-	-	-	-	-	-	-	-	-	-	-	-
tscaffold5543	116205	tscaffold5543_116205	BGC outlier	-0.803868	-0.00253182	negetive alpha	-	-	A	C	3_prime_UTR_variant	PITA_000021066-RA	4432.XP_010277444.1	2.8e-53	214.9	Streptophyta	-	GO:0002252,GO:0002376,GO:0002679,GO:0003674,GO:0005488,GO:0005515,GO:0005575,GO:0005622,GO:0005623,GO:0005634,GO:0005737,GO:0006950,GO:0006952,GO:0006955,GO:0008150,GO:0008152,GO:0008219,GO:0008270,GO:0009605,GO:0009607,GO:0009617,GO:0009620,GO:0009626,GO:0009814,GO:0009816,GO:0009817,GO:0009987,GO:0012501,GO:0017016,GO:0017048,GO:0019899,GO:0031072,GO:0031267,GO:0031647,GO:0033554,GO:0034050,GO:…	-	ko:K13458	ko04626,map04626	-	-	-	ko00000,ko00001	-	-	cysteine and histidine-rich domain-containing protein
scaffold585219.2	9754	scaffold585219.2_9754	BGC outlier	-0.907268	-0.00259283	negetive alpha	-	-	A	G	synonymous_variant	PITA_000082287-RA	4432.XP_010252105.1	2e-210	738.8	Streptophyta	-	GO:0003674,GO:0005215,GO:0005345,GO:0006810,GO:0006863,GO:0008150,GO:0015205,GO:0015851,GO:0015853,GO:0015854,GO:0022857,GO:0051179,GO:0051234,GO:0055085,GO:0071702,GO:0071705,GO:0072530,GO:1904823	-	ko:K06901	-	-	-	-	ko00000,ko02000	2.A.1.40	-	Adenine guanine permease
scaffold190087.1	20460	scaffold190087.1_20460	BGC outlier	-0.784345	-0.00351689	negetive alpha	-	-	T	A	intergenic_region	PITA_000064440-PITA_000064440_circ	-	-	-	-	-	-	-	-	-	-	-	-	-	-	-	-
C32570836	48656	C32570836_48656	BGC outlier	0.838179	-0.00392655	positive alpha	-	-	G	A	synonymous_variant	PITA_000021452-RA	-	-	-	-	-	-	-	-	-	-	-	-	-	-	-	-
C32101286	17905	C32101286_17905	BGC outlier	-0.789303	-0.00402512	negetive alpha	-	-	T	C	intergenic_region	.	-	-	-	-	-	-	-	-	-	-	-	-	-	-	-	-
tscaffold1477	488448	tscaffold1477_488448	BGC outlier	-0.889563	-0.00482747	negetive alpha	-	-	T	A	missense_variant	PITAhm_001422-RA	218851.Aquca_017_00382.1	5.6e-71	275.8	Streptophyta	-	-	-	-	-	-	-	-	-	-	-	BSD domain-containing protein
scaffold589539	51190	scaffold589539_51190	BGC outlier	-0.783893	-0.00564127	negetive alpha	-	-	T	C	3_prime_UTR_variant	PITA_000040983-RA	13333.ERN05139	7.5e-232	809.7	Streptophyta	-	GO:0000166,GO:0003674,GO:0005488,GO:0005575,GO:0005622,GO:0005623,GO:0005737,GO:0005829,GO:0036094,GO:0044424,GO:0044444,GO:0044464,GO:0048037,GO:0050662,GO:0051287,GO:0097159,GO:1901265,GO:1901363	1.1.1.8	ko:K00006	ko00564,ko01110,ko04011,map00564,map01110,map04011	-	R00842	RC00029	ko00000,ko00001,ko01000	-	-	Glycerol-3-phosphate dehydrogenase NAD
scaffold439948	36958	scaffold439948_36958	BGC outlier	-0.830254	-0.00566852	negetive alpha	-	-	G	A	3_prime_UTR_variant	PITA_000049265-RA	13333.ERN01414	1.6e-64	253.4	Streptophyta	WRKY39	GO:0003674,GO:0003676,GO:0003677,GO:0003700,GO:0005488,GO:0005515,GO:0005516,GO:0005575,GO:0005622,GO:0005623,GO:0005634,GO:0006082,GO:0006355,GO:0006790,GO:0006807,GO:0008150,GO:0008152,GO:0009889,GO:0009987,GO:0010468,GO:0010556,GO:0016143,GO:0019219,GO:0019222,GO:0019748,GO:0019757,GO:0019760,GO:0031323,GO:0031326,GO:0043226,GO:0043227,GO:0043229,GO:0043231,GO:0043436,GO:0043565,GO:0044237,GO:…	-	-	-	-	-	-	-	-	-	WRKY Transcription Factor
scaffold476590.1	42860	scaffold476590.1_42860	BGC outlier	0.719767	-0.00593125	positive alpha	-	-	G	A	intergenic_region	.	-	-	-	-	-	-	-	-	-	-	-	-	-	-	-	-
scaffold61616	60725	scaffold61616_60725	BGC outlier	0.591962	-0.0059934	positive alpha	-	-	T	C	downstream_gene_variant,intergenic_region	PITA_000051343-RA,CHR_START-PITA_000051343	4432.XP_010249036.1	4.2e-27	126.7	Streptophyta	-	-	-	ko:K07342	ko03060,ko04141,ko04145,ko05110,map03060,map04141,map04145,map05110	M00401	-	-	ko00000,ko00001,ko00002,ko02044	3.A.5.7,3.A.5.8,3.A.5.9	-	Protein transport protein SEC61
scaffold715079.1	15208	scaffold715079.1_15208	BGC outlier	-0.782866	-0.00667531	negetive alpha	-	-	A	C	intergenic_region	.	-	-	-	-	-	-	-	-	-	-	-	-	-	-	-	-
scaffold740375	28520	scaffold740375_28520	BGC outlier	-0.931708	-0.00673489	negetive alpha	-	-	C	T	3_prime_UTR_variant	PITA_000058120-RA	13333.ERN11357	3.7e-154	552	Streptophyta	-	GO:0005575,GO:0005622,GO:0005623,GO:0005737,GO:0005794,GO:0005802,GO:0005886,GO:0006810,GO:0006811,GO:0006817,GO:0006820,GO:0006950,GO:0007154,GO:0008150,GO:0009267,GO:0009605,GO:0009987,GO:0009991,GO:0012505,GO:0015698,GO:0016020,GO:0016036,GO:0031667,GO:0031668,GO:0031669,GO:0031984,GO:0033554,GO:0042594,GO:0043226,GO:0043227,GO:0043229,GO:0043231,GO:0044422,GO:0044424,GO:0044431,GO:0044444,GO:…	-	ko:K17808	-	-	-	-	ko00000,ko03029	-	-	phosphate transporter
tscaffold7481	795609	tscaffold7481_795609	BGC outlier	-0.889202	-0.00703646	negetive alpha	-	-	C	A	downstream_gene_variant,intergenic_region	PITAhm_003142-RA,PITAhm_003142-CHR_END	3694.POPTR_0007s00200.1	7.3e-290	1003.4	fabids	MTHFR1	GO:0003674,GO:0003824,GO:0004489,GO:0005575,GO:0005622,GO:0005623,GO:0005737,GO:0005829,GO:0006730,GO:0008150,GO:0008152,GO:0009987,GO:0016491,GO:0016645,GO:0016646,GO:0044237,GO:0044281,GO:0044424,GO:0044444,GO:0044464,GO:0055114	1.5.1.20,3.6.4.12	ko:K00297,ko:K10901	ko00670,ko00720,ko01100,ko01120,ko01200,ko01523,ko03440,ko03460,map00670,map00720,map01100,map01120,map01200,map01523,map03440,map03460	M00295,M00377,M00414	R01224,R07168	RC00081	ko00000,ko00001,ko00002,ko01000,ko03032,ko03400	-	-	Methylenetetrahydrofolate reductase
tscaffold2833	256684	tscaffold2833_256684	BGC outlier	-0.87681	-0.0071188	negetive alpha	-	-	G	A	intergenic_region	PITAhm_003056-PITA_000008486	-	-	-	-	-	-	-	-	-	-	-	-	-	-	-	-
scaffold715079.1	15168	scaffold715079.1_15168	BGC outlier	-0.822774	-0.00718493	negetive alpha	-	-	G	A	intergenic_region	.	-	-	-	-	-	-	-	-	-	-	-	-	-	-	-	-
scaffold444603.2	458866	scaffold444603.2_458866	BGC outlier	-0.785721	-0.00763931	negetive alpha	-	-	G	C	upstream_gene_variant,intergenic_region	PITA_000008900-RA,PITA_000008899-PITA_000008900	3218.PP1S293_53V6.1	1.3e-31	144.4	Streptophyta	-	-	-	ko:K09286	-	-	-	-	ko00000,ko03000	-	-	transcription factor
scaffold425250	13618	scaffold425250_13618	BGC outlier	-0.84823	-0.0077963	negetive alpha	-	-	C	G	upstream_gene_variant,intergenic_region	PITA_000027842-RA,PITA_000027842-PITA_000027843	4432.XP_010244491.1	1.7e-232	812	Streptophyta	-	-	-	-	-	-	-	-	-	-	-	L-ascorbate oxidase homolog
C32310078	14302	C32310078_14302	BGC outlier	0.69438	-0.00801432	positive alpha	-	-	G	T	intergenic_region	.	-	-	-	-	-	-	-	-	-	-	-	-	-	-	-	-
tscaffold5959	810494	tscaffold5959_810494	BGC outlier	-0.823076	-0.0086027	negetive alpha	-	-	A	G	intergenic_region	PITA_000003781-CHR_END	-	-	-	-	-	-	-	-	-	-	-	-	-	-	-	-
tscaffold2833	256973	tscaffold2833_256973	BGC outlier	-0.893377	-0.00870936	negetive alpha	-	-	T	C	intergenic_region	PITAhm_003056-PITA_000008486	-	-	-	-	-	-	-	-	-	-	-	-	-	-	-	-
tscaffold6384	22116	tscaffold6384_22116	BGC outlier	-0.748167	-0.00893707	negetive alpha	-	-	G	C	downstream_gene_variant,intergenic_region	PITAhm_000235-RA,CHR_START-PITAhm_000235	3988.XP_002528124.1	0	2728	fabids	-	-	2.4.1.34	ko:K00706,ko:K11000	ko00500,ko04011,map00500,map04011	-	R03118	RC00005	ko00000,ko00001,ko01000,ko01003	-	GT48	Callose synthase
tscaffold7858	179547	tscaffold7858_179547	BGC outlier	-0.875789	-0.00900156	negetive alpha	-	-	C	A	intergenic_region	PITA_000029158-CHR_END	-	-	-	-	-	-	-	-	-	-	-	-	-	-	-	-
scaffold303456.1	109905	scaffold303456.1_109905	BGC outlier	-0.829114	-0.00912935	negetive alpha	-	-	C	T	downstream_gene_variant,intergenic_region	PITA_000043549-RA,CHR_START-PITA_000043549	4432.XP_010262401.1	4.1e-165	587.8	Streptophyta	-	GO:0000139,GO:0003674,GO:0003824,GO:0005488,GO:0005575,GO:0005622,GO:0005623,GO:0005737,GO:0005794,GO:0005975,GO:0006464,GO:0006486,GO:0006487,GO:0006807,GO:0008150,GO:0008152,GO:0008194,GO:0008375,GO:0008455,GO:0009058,GO:0009059,GO:0009100,GO:0009101,GO:0009311,GO:0009312,GO:0009987,GO:0012505,GO:0016020,GO:0016051,GO:0016740,GO:0016757,GO:0016758,GO:0019538,GO:0030246,GO:0031090,GO:0031984,GO:…	2.4.1.143	ko:K00736	ko00510,ko00513,ko01100,map00510,map00513,map01100	M00075	R05985	-	ko00000,ko00001,ko00002,ko01000,ko01003	-	GT16	Alpha-1,6-mannosyl-glycoprotein
scaffold754592	9827	scaffold754592_9827	BGC outlier	-0.715876	-0.0094334	negetive alpha	-	-	A	G	intergenic_region	.	-	-	-	-	-	-	-	-	-	-	-	-	-	-	-	-
tscaffold8145	268338	tscaffold8145_268338	BGC outlier	-0.836197	-0.00955908	negetive alpha	-	-	C	T	upstream_gene_variant,intergenic_region	PITA_000018028-RA,PITA_000018028-CHR_END	102107.XP_008223213.1	7.5e-49	199.5	fabids	-	-	-	ko:K11254	ko05034,ko05203,ko05322,map05034,map05203,map05322	-	-	-	ko00000,ko00001,ko03036	-	-	protein heterodimerization activity
scaffold295053	40268	scaffold295053_40268	BGC outlier	-0.797797	-0.00971583	negetive alpha	-	-	T	G	missense_variant	PITA_000069238-RA	13333.ERN11523	4.8e-69	269.2	Streptophyta	-	GO:0003674,GO:0003676,GO:0003723,GO:0003824,GO:0004518,GO:0004519,GO:0005488,GO:0005575,GO:0005622,GO:0005623,GO:0005737,GO:0005829,GO:0005840,GO:0006139,GO:0006725,GO:0006807,GO:0008150,GO:0008152,GO:0009451,GO:0009987,GO:0016070,GO:0016787,GO:0016788,GO:0022626,GO:0032991,GO:0034641,GO:0043170,GO:0043226,GO:0043227,GO:0043228,GO:0043229,GO:0043231,GO:0043232,GO:0043412,GO:0044237,GO:0044238,GO:…	-	-	-	-	-	-	-	-	-	Pentatricopeptide repeat-containing protein
scaffold722281.1	53919	scaffold722281.1_53919	BGC outlier	-0.800353	-0.00980365	negetive alpha	-	-	T	C	intergenic_region	.	-	-	-	-	-	-	-	-	-	-	-	-	-	-	-	-
scaffold773910	50486	scaffold773910_50486	BGC outlier	-0.81821	-0.00997607	negetive alpha	-	-	A	G	intergenic_region	PITA_000064153-CHR_END	-	-	-	-	-	-	-	-	-	-	-	-	-	-	-	-
scaffold771882	25696	scaffold771882_25696	BGC outlier	0.776069	-0.0103489	positive alpha	-	-	C	T	intergenic_region	CHR_START-PITA_000057787	-	-	-	-	-	-	-	-	-	-	-	-	-	-	-	-
scaffold425250	13530	scaffold425250_13530	BGC outlier	-0.84028	-0.0106198	negetive alpha	-	-	A	G	upstream_gene_variant,intergenic_region	PITA_000027842-RA,PITA_000027842-PITA_000027843	4432.XP_010244491.1	1.7e-232	812	Streptophyta	-	-	-	-	-	-	-	-	-	-	-	L-ascorbate oxidase homolog
tscaffold1487	276216	tscaffold1487_276216	BGC outlier	0.866276	-0.0106703	positive alpha	-	-	A	C	downstream_gene_variant,intergenic_region	PITAhm_002466-RA,PITAhm_002466-CHR_END	4432.XP_010269871.1	3.9e-56	226.1	Streptophyta	-	-	-	-	-	-	-	-	-	-	-	-
C32457844	8371	C32457844_8371	BGC outlier	-0.825844	-0.0106894	negetive alpha	-	-	G	A	downstream_gene_variant,intergenic_region	PITA_000068433-RA,CHR_START-PITA_000068433	-	-	-	-	-	-	-	-	-	-	-	-	-	-	-	-
scaffold28974	53944	scaffold28974_53944	BGC outlier	0.870422	-0.0107168	positive alpha	-	-	C	G	synonymous_variant	PITA_000032131-RA	3988.XP_002515034.1	8.9e-33	147.1	fabids	PSBY	GO:0005575,GO:0005622,GO:0005623,GO:0005737,GO:0008150,GO:0009314,GO:0009416,GO:0009507,GO:0009521,GO:0009523,GO:0009532,GO:0009533,GO:0009534,GO:0009535,GO:0009536,GO:0009570,GO:0009579,GO:0009628,GO:0009642,GO:0009644,GO:0009892,GO:0009987,GO:0010109,GO:0010205,GO:0016020,GO:0019222,GO:0019725,GO:0031323,GO:0031324,GO:0031976,GO:0031984,GO:0032991,GO:0034357,GO:0042548,GO:0042592,GO:0042651,GO:…	-	ko:K02723	ko00195,ko01100,map00195,map01100	-	-	-	ko00000,ko00001,ko00194	-	-	Photosystem II core complex proteins psbY
tscaffold7290	61068	tscaffold7290_61068	BGC outlier	0.913177	-0.0109725	positive alpha	-	-	C	T	downstream_gene_variant,intergenic_region	PITAhm_002716-RA,CHR_START-PITAhm_002716	13333.ERN01110	1.6e-142	513.1	Streptophyta	-	-	-	ko:K05283	ko00563,ko01100,map00563,map01100	M00065	R05918	RC00004	ko00000,ko00001,ko00002,ko01000	-	-	protein At4g17910 isoform X1
tscaffold2833	256906	tscaffold2833_256906	BGC outlier	-0.868974	-0.0109807	negetive alpha	-	-	G	A	intergenic_region	PITAhm_003056-PITA_000008486	-	-	-	-	-	-	-	-	-	-	-	-	-	-	-	-
C30775866	592	C30775866_592	BGC outlier	0.949811	-0.0112243	positive alpha	-	-	A	C	intergenic_region	.	-	-	-	-	-	-	-	-	-	-	-	-	-	-	-	-
scaffold333237.2	43231	scaffold333237.2_43231	BGC outlier	0.917196	-0.0114014	positive alpha	-	-	T	G	upstream_gene_variant,intergenic_region	PITA_000047990-RA,CHR_START-PITA_000047990	71139.XP_010061729.1	1.4e-30	140.6	Streptophyta	-	GO:0001101,GO:0003674,GO:0003700,GO:0006355,GO:0006950,GO:0008150,GO:0009266,GO:0009409,GO:0009414,GO:0009415,GO:0009628,GO:0009889,GO:0009891,GO:0009893,GO:0010035,GO:0010468,GO:0010556,GO:0010557,GO:0010604,GO:0010628,GO:0019219,GO:0019222,GO:0031323,GO:0031325,GO:0031326,GO:0031328,GO:0042221,GO:0045893,GO:0045935,GO:0048518,GO:0048522,GO:0050789,GO:0050794,GO:0050896,GO:0051171,GO:0051173,GO:…	-	ko:K09286	-	-	-	-	ko00000,ko03000	-	-	ethylene-responsive transcription factor
tscaffold7239	101532	tscaffold7239_101532	BGC outlier	0.846337	-0.0116596	positive alpha	-	-	A	G	intergenic_region	CHR_START-PITA_000022904	-	-	-	-	-	-	-	-	-	-	-	-	-	-	-	-
scaffold290453	50151	scaffold290453_50151	BGC outlier	-0.816358	-0.011833	negetive alpha	-	-	T	A	missense_variant	PITA_000032828-RA	42345.XP_008789056.1	2e-65	256.9	Liliopsida	-	GO:0003674,GO:0005488,GO:0005515,GO:0005575,GO:0005622,GO:0005623,GO:0005634,GO:0005856,GO:0005874,GO:0008017,GO:0008092,GO:0015630,GO:0015631,GO:0043226,GO:0043227,GO:0043228,GO:0043229,GO:0043231,GO:0043232,GO:0044422,GO:0044424,GO:0044430,GO:0044446,GO:0044464,GO:0099080,GO:0099081,GO:0099512,GO:0099513	-	-	-	-	-	-	-	-	-	IQ-domain
scaffold140901	10132	scaffold140901_10132	BGC outlier	0.951241	-0.0120581	positive alpha	-	-	T	C	intergenic_region	.	-	-	-	-	-	-	-	-	-	-	-	-	-	-	-	-
tscaffold2942	1885409	tscaffold2942_1885409	BGC outlier	-0.576903	-0.0123944	negetive alpha	-	-	C	T	missense_variant	PITA_000001543-RA	554065.XP_005846646.1	8.7e-48	197.2	Chlorophyta	-	-	-	ko:K21804,ko:K21806	-	-	-	-	ko00000,ko01000,ko03019,ko03110	-	-	Lysine methyltransferase
tscaffold2828	270743	tscaffold2828_270743	BGC outlier	-0.771071	-0.0124017	negetive alpha	-	-	T	C	intergenic_region	.	-	-	-	-	-	-	-	-	-	-	-	-	-	-	-	-
tscaffold4489	71528	tscaffold4489_71528	BGC outlier	-0.802995	-0.0127532	negetive alpha	-	-	C	A	intergenic_region	.	-	-	-	-	-	-	-	-	-	-	-	-	-	-	-	-
tscaffold4366	135279	tscaffold4366_135279	BGC outlier	-0.85465	-0.0128182	negetive alpha	-	-	T	G	3_prime_UTR_variant	PITA_000019579-RA	3218.PP1S70_155V6.1	2.4e-40	171.8	Streptophyta	-	-	-	-	-	-	-	-	-	-	-	-
scaffold769430	4536	scaffold769430_4536	BGC outlier	-0.793862	-0.0128333	negetive alpha	-	-	G	A	missense_variant	PITA_000094271-RA	3641.EOY23740	1.9e-175	622.9	Streptophyta	-	GO:0002229,GO:0002239,GO:0005575,GO:0005623,GO:0005886,GO:0006950,GO:0006952,GO:0008150,GO:0009605,GO:0009607,GO:0016020,GO:0043207,GO:0044464,GO:0050896,GO:0051704,GO:0051707,GO:0071944,GO:0098542	2.7.11.1	ko:K04733	ko04010,ko04064,ko04620,ko04621,ko04624,ko04722,ko05133,ko05140,ko05142,ko05145,ko05152,ko05162,ko05164,map04010,map04064,map04620,map04621,map04624,map04722,map05133,map05140,map05142,map05145,map05152,map05162,map05164	M00686	-	-	ko00000,ko00001,ko00002,ko01000,ko01001	-	-	L-type lectin-domain containing receptor kinase
tscaffold7290	61083	tscaffold7290_61083	BGC outlier	0.919753	-0.0131496	positive alpha	-	-	C	T	downstream_gene_variant,intergenic_region	PITAhm_002716-RA,CHR_START-PITAhm_002716	13333.ERN01110	1.6e-142	513.1	Streptophyta	-	-	-	ko:K05283	ko00563,ko01100,map00563,map01100	M00065	R05918	RC00004	ko00000,ko00001,ko00002,ko01000	-	-	protein At4g17910 isoform X1
scaffold894949	14061	scaffold894949_14061	BGC outlier	-0.802657	-0.0132321	negetive alpha	-	-	A	C	downstream_gene_variant,intergenic_region	PITA_000067753-RA,CHR_START-PITA_000067753	3659.XP_004139002.1	2.5e-16	93.6	fabids	-	GO:0003674,GO:0003676,GO:0003723,GO:0003824,GO:0004518,GO:0004519,GO:0005488,GO:0005575,GO:0005622,GO:0005623,GO:0006139,GO:0006725,GO:0006807,GO:0008150,GO:0008152,GO:0009451,GO:0009987,GO:0016070,GO:0016787,GO:0016788,GO:0034641,GO:0043170,GO:0043226,GO:0043227,GO:0043229,GO:0043231,GO:0043412,GO:0044237,GO:0044238,GO:0044424,GO:0044464,GO:0046483,GO:0071704,GO:0090304,GO:0090305,GO:0097159,GO:…	-	-	-	-	-	-	-	-	-	Pentatricopeptide repeat-containing protein
tscaffold8605	255927	tscaffold8605_255927	BGC outlier	-0.822812	-0.0133309	negetive alpha	-	-	T	G	intergenic_region	PITA_000023221-CHR_END	-	-	-	-	-	-	-	-	-	-	-	-	-	-	-	-
C31940300	10621	C31940300_10621	BGC outlier	-0.813926	-0.0136218	negetive alpha	-	-	A	C	intergenic_region	.	-	-	-	-	-	-	-	-	-	-	-	-	-	-	-	-
C31954924	4563	C31954924_4563	BGC outlier	0.58912	-0.0140136	positive alpha	-	-	G	A	intergenic_region	.	-	-	-	-	-	-	-	-	-	-	-	-	-	-	-	-
scaffold836368	41799	scaffold836368_41799	BGC outlier	0.716114	-0.0140634	positive alpha	-	-	T	C	intergenic_region	.	-	-	-	-	-	-	-	-	-	-	-	-	-	-	-	-
tscaffold1487	275964	tscaffold1487_275964	BGC outlier	0.862136	-0.0144552	positive alpha	-	-	A	G	synonymous_variant	PITAhm_002466-RA	4432.XP_010269871.1	3.9e-56	226.1	Streptophyta	-	-	-	-	-	-	-	-	-	-	-	-
tscaffold3197	148301	tscaffold3197_148301	BGC outlier	-0.859888	-0.0145207	negetive alpha	-	-	G	A	intergenic_region	CHR_START-PITA_000022372	-	-	-	-	-	-	-	-	-	-	-	-	-	-	-	-
tscaffold7698	192410	tscaffold7698_192410	BGC outlier	-0.784056	-0.014893	negetive alpha	-	-	C	A	intergenic_region	m.19048.path1	-	-	-	-	-	-	-	-	-	-	-	-	-	-	-	-
scaffold291992	120907	scaffold291992_120907	BGC outlier	0.800195	-0.0152617	positive alpha	-	-	T	A	intergenic_region	PITA_000042146-CHR_END	-	-	-	-	-	-	-	-	-	-	-	-	-	-	-	-
tscaffold7481	782694	tscaffold7481_782694	BGC outlier	-0.861861	-0.0153206	negetive alpha	-	-	T	G	synonymous_variant	PITAhm_003142-RA	3694.POPTR_0007s00200.1	7.3e-290	1003.4	fabids	MTHFR1	GO:0003674,GO:0003824,GO:0004489,GO:0005575,GO:0005622,GO:0005623,GO:0005737,GO:0005829,GO:0006730,GO:0008150,GO:0008152,GO:0009987,GO:0016491,GO:0016645,GO:0016646,GO:0044237,GO:0044281,GO:0044424,GO:0044444,GO:0044464,GO:0055114	1.5.1.20,3.6.4.12	ko:K00297,ko:K10901	ko00670,ko00720,ko01100,ko01120,ko01200,ko01523,ko03440,ko03460,map00670,map00720,map01100,map01120,map01200,map01523,map03440,map03460	M00295,M00377,M00414	R01224,R07168	RC00081	ko00000,ko00001,ko00002,ko01000,ko03032,ko03400	-	-	Methylenetetrahydrofolate reductase
scaffold740375	28741	scaffold740375_28741	BGC outlier	-0.963141	-0.0156629	negetive alpha	-	-	G	A	3_prime_UTR_variant	PITA_000058120-RA	13333.ERN11357	3.7e-154	552	Streptophyta	-	GO:0005575,GO:0005622,GO:0005623,GO:0005737,GO:0005794,GO:0005802,GO:0005886,GO:0006810,GO:0006811,GO:0006817,GO:0006820,GO:0006950,GO:0007154,GO:0008150,GO:0009267,GO:0009605,GO:0009987,GO:0009991,GO:0012505,GO:0015698,GO:0016020,GO:0016036,GO:0031667,GO:0031668,GO:0031669,GO:0031984,GO:0033554,GO:0042594,GO:0043226,GO:0043227,GO:0043229,GO:0043231,GO:0044422,GO:0044424,GO:0044431,GO:0044444,GO:…	-	ko:K17808	-	-	-	-	ko00000,ko03029	-	-	phosphate transporter
tscaffold8305	86215	tscaffold8305_86215	BGC outlier	0.805748	-0.0158266	positive alpha	-	-	G	C	intron_variant	PITAhm_001840-RA	4432.XP_010253353.1	2.4e-25	122.5	Streptophyta	-	-	-	-	-	-	-	-	-	-	-	heavy metal-associated domain containing protein, expressed
C31992682	7805	C31992682_7805	BGC outlier	-0.881488	-0.015843	negetive alpha	-	-	C	G	intergenic_region	.	-	-	-	-	-	-	-	-	-	-	-	-	-	-	-	-
tscaffold2366	504850	tscaffold2366_504850	BGC outlier	-0.785277	-0.0161495	negetive alpha	-	-	C	T	intergenic_region	.	-	-	-	-	-	-	-	-	-	-	-	-	-	-	-	-
tscaffold6058	134754	tscaffold6058_134754	BGC outlier	-0.871396	-0.0162956	negetive alpha	-	-	T	C	missense_variant	PITA_000040387-RA	4432.XP_010261931.1	1.5e-32	145.6	Streptophyta	-	-	-	-	-	-	-	-	-	-	-	ELF4-Like
scaffold183014	113310	scaffold183014_113310	BGC outlier	0.802398	-0.0168522	positive alpha	-	-	T	C	downstream_gene_variant,intergenic_region	PITA_000024553-RA,PITA_000024553-PITA_000024554	4432.XP_010246187.1	2.1e-24	119.8	Streptophyta	-	-	-	-	-	-	-	-	-	-	-	C1 domain
C32117612	11508	C32117612_11508	BGC outlier	0.585918	-0.0171794	positive alpha	-	-	T	A	synonymous_variant	PITA_000088363-RA	-	-	-	-	-	-	-	-	-	-	-	-	-	-	-	-
scaffold695292	11901	scaffold695292_11901	BGC outlier	-0.825491	-0.0173847	negetive alpha	-	-	C	A	3_prime_UTR_variant	PITA_000081865-RA	4432.XP_010268156.1	1.9e-34	153.3	Streptophyta	-	GO:0000959,GO:0005575,GO:0005622,GO:0005623,GO:0005737,GO:0005739,GO:0006139,GO:0006725,GO:0006807,GO:0008150,GO:0008152,GO:0009451,GO:0009987,GO:0016070,GO:0016071,GO:0016556,GO:0034641,GO:0043170,GO:0043226,GO:0043227,GO:0043229,GO:0043231,GO:0043412,GO:0044237,GO:0044238,GO:0044424,GO:0044444,GO:0044464,GO:0046483,GO:0071704,GO:0080156,GO:0090304,GO:1900864,GO:1900865,GO:1901360	-	-	-	-	-	-	-	-	-	protein At3g15000, mitochondrial-like
scaffold85042	58690	scaffold85042_58690	BGC outlier	-0.608665	-0.0174298	negetive alpha	-	-	T	A	synonymous_variant	PITA_000053671-RA	29760.VIT_05s0062g00790.t01	2e-221	775.4	Streptophyta	-	-	-	-	-	-	-	-	-	-	-	MACPF domain-containing protein
tscaffold4282	107495	tscaffold4282_107495	BGC outlier	-0.730131	-0.0179383	negetive alpha	-	-	C	G	intergenic_region	CHR_START-PITAhm_000307	-	-	-	-	-	-	-	-	-	-	-	-	-	-	-	-
scaffold549803	20212	scaffold549803_20212	BGC outlier	-0.861518	-0.0183737	negetive alpha	-	-	T	C	intergenic_region	.	-	-	-	-	-	-	-	-	-	-	-	-	-	-	-	-
tscaffold3345	524957	tscaffold3345_524957	BGC outlier	-0.793427	-0.0185388	negetive alpha	-	-	G	T	missense_variant	PITAhm_002989-RA	29760.VIT_08s0007g07070.t01	5.6e-235	820.5	Streptophyta	-	GO:0003674,GO:0003724,GO:0003824,GO:0004004,GO:0004386,GO:0005575,GO:0005622,GO:0005623,GO:0005634,GO:0005730,GO:0005737,GO:0005777,GO:0006139,GO:0006725,GO:0006807,GO:0008026,GO:0008150,GO:0008152,GO:0008186,GO:0009987,GO:0010501,GO:0016070,GO:0016462,GO:0016787,GO:0016817,GO:0016818,GO:0016887,GO:0017111,GO:0031974,GO:0031981,GO:0034641,GO:0042579,GO:0042623,GO:0043170,GO:0043226,GO:0043227,GO:…	3.6.4.13	ko:K11594	ko04622,ko05161,ko05203,map04622,map05161,map05203	-	-	-	ko00000,ko00001,ko01000,ko03019,ko03036,ko03041	-	-	DEAD-box ATP-dependent RNA helicase
tscaffold8817	213889	tscaffold8817_213889	BGC outlier	-0.845106	-0.0189508	negetive alpha	-	-	G	A	synonymous_variant,synonymous_variant	m.58423.path2,PITA_000018433-RA	-	-	-	-	-	-	-	-	-	-	-	-	-	-	-	-
C32220084	6944	C32220084_6944	BGC outlier	-0.797051	-0.0191666	negetive alpha	-	-	T	C	synonymous_variant	PITA_000084288-RA	-	-	-	-	-	-	-	-	-	-	-	-	-	-	-	-
tscaffold5306	143753	tscaffold5306_143753	BGC outlier	0.635327	-0.0192474	positive alpha	-	-	A	G	3_prime_UTR_variant	PITA_000013930-RA	13333.ERN00686	1.1e-192	679.9	Streptophyta	-	-	-	ko:K20043,ko:K20044	-	-	-	-	ko00000,ko04131	-	-	Clathrin assembly protein
tscaffold4888	219848	tscaffold4888_219848	BGC outlier	-0.93799	-0.0193103	negetive alpha	-	-	C	A	intergenic_region	PITA_000022993-PITA_000022997	-	-	-	-	-	-	-	-	-	-	-	-	-	-	-	-
scaffold183014	113328	scaffold183014_113328	BGC outlier	0.798888	-0.0196853	positive alpha	-	-	G	A	downstream_gene_variant,intergenic_region	PITA_000024553-RA,PITA_000024553-PITA_000024554	4432.XP_010246187.1	2.1e-24	119.8	Streptophyta	-	-	-	-	-	-	-	-	-	-	-	C1 domain
scaffold558780	76811	scaffold558780_76811	BGC outlier	0.858361	-0.0198799	positive alpha	-	-	A	G	synonymous_variant	PITA_000030018-RA	13333.ERM94146	3.8e-159	568.5	Streptophyta	-	-	2.7.11.1	ko:K04733	ko04010,ko04064,ko04620,ko04621,ko04624,ko04722,ko05133,ko05140,ko05142,ko05145,ko05152,ko05162,ko05164,map04010,map04064,map04620,map04621,map04624,map04722,map05133,map05140,map05142,map05145,map05152,map05162,map05164	M00686	-	-	ko00000,ko00001,ko00002,ko01000,ko01001	-	-	Inactive receptor kinase
scaffold355166.2	35341	scaffold355166.2_35341	BGC outlier	-0.840973	-0.0203388	negetive alpha	-	-	C	T	missense_variant	PITA_000043173-RA	218851.Aquca_025_00262.1	4.3e-32	144.8	Streptophyta	-	-	-	ko:K20815	-	-	-	-	ko00000	-	-	Protein of unknown function (DUF1279)
scaffold126141	279244	scaffold126141_279244	BGC outlier	-0.793077	-0.0206623	negetive alpha	-	-	T	C	intergenic_region	.	-	-	-	-	-	-	-	-	-	-	-	-	-	-	-	-
tscaffold3345	524926	tscaffold3345_524926	BGC outlier	-0.80319	-0.0209095	negetive alpha	-	-	A	G	synonymous_variant	PITAhm_002989-RA	29760.VIT_08s0007g07070.t01	5.6e-235	820.5	Streptophyta	-	GO:0003674,GO:0003724,GO:0003824,GO:0004004,GO:0004386,GO:0005575,GO:0005622,GO:0005623,GO:0005634,GO:0005730,GO:0005737,GO:0005777,GO:0006139,GO:0006725,GO:0006807,GO:0008026,GO:0008150,GO:0008152,GO:0008186,GO:0009987,GO:0010501,GO:0016070,GO:0016462,GO:0016787,GO:0016817,GO:0016818,GO:0016887,GO:0017111,GO:0031974,GO:0031981,GO:0034641,GO:0042579,GO:0042623,GO:0043170,GO:0043226,GO:0043227,GO:…	3.6.4.13	ko:K11594	ko04622,ko05161,ko05203,map04622,map05161,map05203	-	-	-	ko00000,ko00001,ko01000,ko03019,ko03036,ko03041	-	-	DEAD-box ATP-dependent RNA helicase
tscaffold8305	86449	tscaffold8305_86449	BGC outlier	0.894867	-0.0216445	positive alpha	-	-	T	C	intron_variant	PITAhm_001840-RA	4432.XP_010253353.1	2.4e-25	122.5	Streptophyta	-	-	-	-	-	-	-	-	-	-	-	heavy metal-associated domain containing protein, expressed
scaffold740375	28795	scaffold740375_28795	BGC outlier	-0.951674	-0.021646	negetive alpha	-	-	A	T	3_prime_UTR_variant	PITA_000058120-RA	13333.ERN11357	3.7e-154	552	Streptophyta	-	GO:0005575,GO:0005622,GO:0005623,GO:0005737,GO:0005794,GO:0005802,GO:0005886,GO:0006810,GO:0006811,GO:0006817,GO:0006820,GO:0006950,GO:0007154,GO:0008150,GO:0009267,GO:0009605,GO:0009987,GO:0009991,GO:0012505,GO:0015698,GO:0016020,GO:0016036,GO:0031667,GO:0031668,GO:0031669,GO:0031984,GO:0033554,GO:0042594,GO:0043226,GO:0043227,GO:0043229,GO:0043231,GO:0044422,GO:0044424,GO:0044431,GO:0044444,GO:…	-	ko:K17808	-	-	-	-	ko00000,ko03029	-	-	phosphate transporter
C32119266	2495	C32119266_2495	BGC outlier	-0.813822	-0.0218161	negetive alpha	-	-	C	T	intergenic_region	.	-	-	-	-	-	-	-	-	-	-	-	-	-	-	-	-
tscaffold7290	61193	tscaffold7290_61193	BGC outlier	0.897742	-0.0218245	positive alpha	-	-	C	T	downstream_gene_variant,intergenic_region	PITAhm_002716-RA,CHR_START-PITAhm_002716	13333.ERN01110	1.6e-142	513.1	Streptophyta	-	-	-	ko:K05283	ko00563,ko01100,map00563,map01100	M00065	R05918	RC00004	ko00000,ko00001,ko00002,ko01000	-	-	protein At4g17910 isoform X1
scaffold388328	136537	scaffold388328_136537	BGC outlier	-0.866964	-0.0220178	negetive alpha	-	-	C	G	upstream_gene_variant,intergenic_region	PITA_000032296-RA,PITA_000032296-CHR_END	4432.XP_010254329.1	7.7e-35	153.7	Streptophyta	PRMT10	GO:0000003,GO:0003006,GO:0003674,GO:0003824,GO:0005575,GO:0005622,GO:0005623,GO:0005737,GO:0005829,GO:0006325,GO:0006355,GO:0006464,GO:0006479,GO:0006807,GO:0006996,GO:0007275,GO:0008150,GO:0008152,GO:0008168,GO:0008170,GO:0008213,GO:0008276,GO:0008469,GO:0008757,GO:0009791,GO:0009889,GO:0009987,GO:0010228,GO:0010468,GO:0010556,GO:0016043,GO:0016273,GO:0016274,GO:0016277,GO:0016569,GO:0016570,GO:…	2.1.1.319	ko:K11434	ko04068,ko04922,map04068,map04922	-	R11216,R11217,R11219	RC00003,RC02120,RC03388,RC03390	ko00000,ko00001,ko01000,ko03036	-	-	Belongs to the class I-like SAM-binding methyltransferase superfamily. Protein arginine N- methyltransferase family
C32489810	47423	C32489810_47423	BGC outlier	-0.435279	-0.0221029	negetive alpha	-	-	C	G	missense_variant	PITA_000064023-RA	3750.XP_008383369.1	1.3e-37	164.1	fabids	-	GO:0003674,GO:0003700,GO:0006355,GO:0008150,GO:0009889,GO:0010468,GO:0010556,GO:0019219,GO:0019222,GO:0031323,GO:0031326,GO:0050789,GO:0050794,GO:0051171,GO:0051252,GO:0060255,GO:0065007,GO:0080090,GO:0140110,GO:1903506,GO:2000112,GO:2001141	-	-	-	-	-	-	-	-	-	transcription factor
scaffold325073.2	15042	scaffold325073.2_15042	BGC outlier	-0.729296	-0.02215	negetive alpha	-	-	G	A	synonymous_variant	PITA_000083353-RA	3983.cassava4.1_026969m	6.4e-55	221.9	fabids	-	GO:0000981,GO:0000988,GO:0000989,GO:0001067,GO:0001076,GO:0001101,GO:0001134,GO:0001135,GO:0003674,GO:0003676,GO:0003677,GO:0003700,GO:0005488,GO:0005575,GO:0005622,GO:0005623,GO:0005634,GO:0006355,GO:0006357,GO:0008150,GO:0009719,GO:0009725,GO:0009751,GO:0009753,GO:0009889,GO:0009987,GO:0010033,GO:0010468,GO:0010556,GO:0014070,GO:0019219,GO:0019222,GO:0030154,GO:0031323,GO:0031326,GO:0032502,GO:…	-	ko:K09422	-	-	-	-	ko00000,ko03000	-	-	RNA polymerase II transcription regulator recruiting activity
C31932590	6695	C31932590_6695	BGC outlier	-0.909585	-0.0228206	negetive alpha	-	-	C	T	intergenic_region	.	-	-	-	-	-	-	-	-	-	-	-	-	-	-	-	-
scaffold262090	4095	scaffold262090_4095	BGC outlier	-0.91778	-0.0229629	negetive alpha	-	-	G	C	intron_variant	PITA_000052148-RA	88036.EFJ08235	3.8e-40	171.4	Streptophyta	-	-	-	-	-	-	-	-	-	-	-	N-acetyltransferase
tscaffold3197	148293	tscaffold3197_148293	BGC outlier	-0.838164	-0.0230025	negetive alpha	-	-	C	T	intergenic_region	CHR_START-PITA_000022372	-	-	-	-	-	-	-	-	-	-	-	-	-	-	-	-
scaffold340501.1	61750	scaffold340501.1_61750	BGC outlier	-0.822305	-0.0232401	negetive alpha	-	-	G	A	intron_variant	PITA_000051657-RA	3694.POPTR_0002s06590.1	6.6e-21	107.1	fabids	-	GO:0003674,GO:0003824,GO:0004601,GO:0005575,GO:0005618,GO:0005622,GO:0005623,GO:0005737,GO:0005773,GO:0005911,GO:0008150,GO:0008152,GO:0009505,GO:0009506,GO:0009636,GO:0009664,GO:0009987,GO:0016020,GO:0016043,GO:0016209,GO:0016491,GO:0016684,GO:0030054,GO:0030312,GO:0042221,GO:0043226,GO:0043227,GO:0043229,GO:0043231,GO:0044424,GO:0044444,GO:0044464,GO:0045229,GO:0050896,GO:0051716,GO:0055044,GO:…	1.11.1.7	ko:K00430	ko00940,ko01100,ko01110,map00940,map01100,map01110	-	R00602,R02596,R03919,R04007,R07443	RC00034	ko00000,ko00001,ko01000	-	-	Belongs to the peroxidase family. Classical plant (class III) peroxidase subfamily
tscaffold3771	249077	tscaffold3771_249077	BGC outlier	-0.82645	-0.0235434	negetive alpha	-	-	C	T	3_prime_UTR_variant	PITA_000017009-RA	4432.XP_010266996.1	9.9e-213	746.5	Streptophyta	-	GO:0003674,GO:0005215,GO:0005575,GO:0006810,GO:0006811,GO:0006812,GO:0008150,GO:0008324,GO:0015075,GO:0015318,GO:0016020,GO:0022857,GO:0022890,GO:0034220,GO:0051179,GO:0051234,GO:0055085,GO:0098655	-	-	-	-	-	-	-	-	-	K( ) efflux antiporter
scaffold388328	136731	scaffold388328_136731	BGC outlier	-0.863203	-0.0237302	negetive alpha	-	-	T	C	upstream_gene_variant,intergenic_region	PITA_000032296-RA,PITA_000032296-CHR_END	4432.XP_010254329.1	7.7e-35	153.7	Streptophyta	PRMT10	GO:0000003,GO:0003006,GO:0003674,GO:0003824,GO:0005575,GO:0005622,GO:0005623,GO:0005737,GO:0005829,GO:0006325,GO:0006355,GO:0006464,GO:0006479,GO:0006807,GO:0006996,GO:0007275,GO:0008150,GO:0008152,GO:0008168,GO:0008170,GO:0008213,GO:0008276,GO:0008469,GO:0008757,GO:0009791,GO:0009889,GO:0009987,GO:0010228,GO:0010468,GO:0010556,GO:0016043,GO:0016273,GO:0016274,GO:0016277,GO:0016569,GO:0016570,GO:…	2.1.1.319	ko:K11434	ko04068,ko04922,map04068,map04922	-	R11216,R11217,R11219	RC00003,RC02120,RC03388,RC03390	ko00000,ko00001,ko01000,ko03036	-	-	Belongs to the class I-like SAM-binding methyltransferase superfamily. Protein arginine N- methyltransferase family
scaffold122809	97157	scaffold122809_97157	BGC outlier	-0.806528	-0.0239898	negetive alpha	-	-	C	T	missense_variant	PITA_000027328-RA	13333.ERM94890	6e-140	503.4	Streptophyta	-	-	3.1.3.16	ko:K06269	ko03015,ko04022,ko04024,ko04113,ko04114,ko04218,ko04261,ko04270,ko04390,ko04510,ko04611,ko04720,ko04728,ko04750,ko04810,ko04910,ko04921,ko04931,ko05031,ko05034,ko05168,ko05205,map03015,map04022,map04024,map04113,map04114,map04218,map04261,map04270,map04390,map04510,map04611,map04720,map04728,map04750,map04810,map04910,map04921,map04931,map05031,map05034,map05168,map05205	-	-	-	ko00000,ko00001,ko01000,ko01009,ko03019,ko03021,ko03041	-	-	serine threonine-protein phosphatase
tscaffold57	492534	tscaffold57_492534	BGC outlier	-0.809238	-0.0241747	negetive alpha	-	-	C	A	missense_variant	PITA_000007097-RA	3218.PP1S27_179V6.1	1e-18	100.9	Streptophyta	-	-	-	ko:K11275	-	-	-	-	ko00000,ko03036	-	-	Histone H1
tscaffold4888	219847	tscaffold4888_219847	BGC outlier	-0.906263	-0.024392	negetive alpha	-	-	C	T	intergenic_region	PITA_000022993-PITA_000022997	-	-	-	-	-	-	-	-	-	-	-	-	-	-	-	-
scaffold444603.2	458764	scaffold444603.2_458764	BGC outlier	-0.847018	-0.0245311	negetive alpha	-	-	C	T	upstream_gene_variant,intergenic_region	PITA_000008900-RA,PITA_000008899-PITA_000008900	3218.PP1S293_53V6.1	1.3e-31	144.4	Streptophyta	-	-	-	ko:K09286	-	-	-	-	ko00000,ko03000	-	-	transcription factor
scaffold810001	12013	scaffold810001_12013	BGC outlier	0.891976	-0.0248296	positive alpha	-	-	C	T	intergenic_region	PITA_000094442-CHR_END	-	-	-	-	-	-	-	-	-	-	-	-	-	-	-	-
tscaffold5281	6898	tscaffold5281_6898	BGC outlier	-0.867881	-0.0249744	negetive alpha	-	-	A	G	upstream_gene_variant,downstream_gene_variant,intergenic_region	PITA_000040481-RA,PITA_000040482-RA,PITA_000040481-PITA_000040482	37682.EMT28979	1.9e-25	122.1	Poales	-	-	-	-	-	-	-	-	-	-	-	PFAM Peptide N-acetyl-beta-D-glucosaminyl asparaginase amidase A
tscaffold2833	256620	tscaffold2833_256620	BGC outlier	-0.892363	-0.0250368	negetive alpha	-	-	T	C	intergenic_region	PITAhm_003056-PITA_000008486	-	-	-	-	-	-	-	-	-	-	-	-	-	-	-	-
tscaffold7643	20258	tscaffold7643_20258	BGC outlier	-0.768087	-0.0253246	negetive alpha	-	-	C	A	splice_region_variant&intron_variant	PITAhm_001824-RA	4432.XP_010249441.1	1.3e-187	663.3	Streptophyta	-	GO:0003674,GO:0003712,GO:0003713,GO:0005575,GO:0005622,GO:0005623,GO:0005634,GO:0006139,GO:0006351,GO:0006366,GO:0006725,GO:0006807,GO:0008150,GO:0008152,GO:0009058,GO:0009059,GO:0009889,GO:0009891,GO:0009893,GO:0009987,GO:0010467,GO:0010556,GO:0010557,GO:0010604,GO:0016070,GO:0018130,GO:0019219,GO:0019222,GO:0019438,GO:0031323,GO:0031325,GO:0031326,GO:0031328,GO:0032774,GO:0034641,GO:0034645,GO:…	-	-	-	-	-	-	-	-	-	Protein SGT1 homolog
scaffold393315.1	32177	scaffold393315.1_32177	BGC outlier	-0.49414	-0.0255409	negetive alpha	-	-	A	C	intergenic_region	.	-	-	-	-	-	-	-	-	-	-	-	-	-	-	-	-
tscaffold201	426593	tscaffold201_426593	BGC outlier	0.799182	-0.0255968	positive alpha	-	-	C	A	missense_variant	PITAhm_001260-RA	218851.Aquca_005_00378.1	1.7e-70	272.7	Streptophyta	-	GO:0003674,GO:0003824,GO:0016740,GO:0016757,GO:0016758,GO:0016762,GO:0046527	2.4.1.207	ko:K08235	-	-	-	-	ko00000,ko01000	-	-	Catalyzes xyloglucan endohydrolysis (XEH) and or endotransglycosylation (XET). Cleaves and religates xyloglucan polymers, an essential constituent of the primary cell wall, and thereby participates in cell wall construction of growing tissues
scaffold722281.1	53909	scaffold722281.1_53909	BGC outlier	-0.80018	-0.0256898	negetive alpha	-	-	C	T	intergenic_region	.	-	-	-	-	-	-	-	-	-	-	-	-	-	-	-	-
tscaffold3288	230852	tscaffold3288_230852	BGC outlier	-0.912285	-0.0256964	negetive alpha	-	-	C	A	intergenic_region	CHR_START-PITA_000016697	-	-	-	-	-	-	-	-	-	-	-	-	-	-	-	-
tscaffold4715	18331	tscaffold4715_18331	BGC outlier	-0.968977	-0.0259159	negetive alpha	-	-	G	A	downstream_gene_variant,intergenic_region	PITA_000074995-RA,PITA_000074995-CHR_END	3649.evm.model.supercontig_1.305	2.5e-253	881.7	Brassicales	-	GO:0003674,GO:0003824,GO:0005215,GO:0005575,GO:0005623,GO:0005886,GO:0006810,GO:0007275,GO:0008150,GO:0009555,GO:0009653,GO:0009987,GO:0010208,GO:0010927,GO:0015399,GO:0015405,GO:0016020,GO:0016021,GO:0016043,GO:0016462,GO:0016787,GO:0016817,GO:0016818,GO:0016887,GO:0017111,GO:0022607,GO:0022804,GO:0022857,GO:0030198,GO:0031224,GO:0032501,GO:0032502,GO:0032989,GO:0042623,GO:0042626,GO:0043062,GO:…	-	ko:K05681	ko01523,ko02010,ko04976,map01523,map02010,map04976	-	-	-	ko00000,ko00001,ko02000,ko04090,ko04147	3.A.1.204	-	ABC transporter
scaffold782636.2	80488	scaffold782636.2_80488	BGC outlier	-0.857298	-0.0259629	negetive alpha	-	-	C	A	downstream_gene_variant,intergenic_region	PITA_000031856-RA,PITA_000031856-CHR_END	3988.XP_002515567.1	4.9e-27	127.5	fabids	-	-	-	-	-	-	-	-	-	-	-	Plant lipid transfer protein / seed storage protein / trypsin-alpha amylase inhibitor domain family
tscaffold6439	1138373	tscaffold6439_1138373	BGC outlier	-1.01882	-0.0260488	negetive alpha	-	-	T	C	intergenic_region	PITA_000000936-PITA_000000937	-	-	-	-	-	-	-	-	-	-	-	-	-	-	-	-
scaffold771882	25741	scaffold771882_25741	BGC outlier	0.756086	-0.0261387	positive alpha	-	-	T	C	intergenic_region	CHR_START-PITA_000057787	-	-	-	-	-	-	-	-	-	-	-	-	-	-	-	-
scaffold50067.2	4334	scaffold50067.2_4334	BGC outlier	1.06074	-0.0265333	positive alpha	-	-	G	A	downstream_gene_variant,intergenic_region	PITA_000033341-RA,CHR_START-PITA_000033341	29760.VIT_09s0054g00800.t01	9.1e-42	176.4	Streptophyta	-	-	-	-	-	-	-	-	-	-	-	Reticulon-like protein
tscaffold2942	1886091	tscaffold2942_1886091	BGC outlier	-0.701352	-0.0267212	negetive alpha	-	-	C	T	intron_variant	PITA_000001543-RA	554065.XP_005846646.1	8.7e-48	197.2	Chlorophyta	-	-	-	ko:K21804,ko:K21806	-	-	-	-	ko00000,ko01000,ko03019,ko03110	-	-	Lysine methyltransferase
tscaffold6551	205989	tscaffold6551_205989	BGC outlier	-0.90592	-0.026877	negetive alpha	-	-	T	C	upstream_gene_variant,intron_variant	PITA_000023041-RA,PITA_000023042-RA	-	-	-	-	-	-	-	-	-	-	-	-	-	-	-	-
tscaffold4850	4242616	tscaffold4850_4242616	BGC outlier	-0.730536	-0.0269252	negetive alpha	-	-	G	T	3_prime_UTR_variant	PITA_000000201-RA	-	-	-	-	-	-	-	-	-	-	-	-	-	-	-	-
tscaffold9162	15774	tscaffold9162_15774	BGC outlier	-0.780107	-0.0269583	negetive alpha	-	-	T	C	3_prime_UTR_variant	PITA_000031740-RA	-	-	-	-	-	-	-	-	-	-	-	-	-	-	-	-
tscaffold8793	68756	tscaffold8793_68756	BGC outlier	-0.794689	-0.0273155	negetive alpha	-	-	G	C	3_prime_UTR_variant	PITA_000035239-RA	4432.XP_010259339.1	5.5e-49	201.4	Streptophyta	-	GO:0000981,GO:0000982,GO:0001077,GO:0001228,GO:0003674,GO:0003676,GO:0003677,GO:0003700,GO:0005488,GO:0005515,GO:0005516,GO:0005575,GO:0005622,GO:0005623,GO:0005634,GO:0006139,GO:0006351,GO:0006355,GO:0006357,GO:0006366,GO:0006725,GO:0006807,GO:0006950,GO:0008150,GO:0008152,GO:0009058,GO:0009059,GO:0009266,GO:0009409,GO:0009628,GO:0009889,GO:0009891,GO:0009893,GO:0009987,GO:0010467,GO:0010468,GO:…	-	ko:K21596	-	-	-	-	ko00000,ko03000	-	-	calmodulin-binding transcription activator
tscaffold8469	151803	tscaffold8469_151803	BGC outlier	0.803396	-0.0273919	positive alpha	-	-	A	G	intergenic_region	m.32210.path3	-	-	-	-	-	-	-	-	-	-	-	-	-	-	-	-
tscaffold4175	301826	tscaffold4175_301826	BGC outlier	0.85906	-0.0274446	positive alpha	-	-	G	T	stop_gained	PITA_000022307-RA	42345.XP_008798216.1	2.2e-103	382.5	Liliopsida	-	GO:0003674,GO:0005215,GO:0005575,GO:0006810,GO:0006811,GO:0006812,GO:0006813,GO:0008150,GO:0008324,GO:0009987,GO:0015075,GO:0015077,GO:0015079,GO:0015318,GO:0015672,GO:0016020,GO:0022857,GO:0022890,GO:0030001,GO:0034220,GO:0046873,GO:0051179,GO:0051234,GO:0055085,GO:0071804,GO:0071805,GO:0098655,GO:0098660,GO:0098662	-	ko:K03549	-	-	-	-	ko00000,ko02000	2.A.72	-	Potassium transporter
tscaffold2709	5809	tscaffold2709_5809	BGC outlier	-0.917851	-0.0274915	negetive alpha	-	-	T	C	intron_variant	PITAhm_001200-RA	71139.XP_010028718.1	9.9e-73	280	Streptophyta	-	-	-	ko:K09422	-	-	-	-	ko00000,ko03000	-	-	RNA polymerase II transcription regulator recruiting activity
tscaffold945	584383	tscaffold945_584383	BGC outlier	0.77672	-0.0276948	positive alpha	-	-	T	C	intergenic_region	.	-	-	-	-	-	-	-	-	-	-	-	-	-	-	-	-
tscaffold6742	1273703	tscaffold6742_1273703	BGC outlier	-0.840224	-0.0281688	negetive alpha	-	-	C	T	intergenic_region	PITA_000002575-PITA_000002576	-	-	-	-	-	-	-	-	-	-	-	-	-	-	-	-
tscaffold8081	109425	tscaffold8081_109425	BGC outlier	0.709803	-0.028794	positive alpha	-	-	A	G	3_prime_UTR_variant	PITA_000014889-RA	3656.XP_008467132.1	5.8e-30	136.7	fabids	CPN10	GO:0003674,GO:0005488,GO:0005507,GO:0005515,GO:0005575,GO:0005622,GO:0005623,GO:0005737,GO:0005739,GO:0005759,GO:0006457,GO:0006458,GO:0006950,GO:0006986,GO:0008150,GO:0009266,GO:0009408,GO:0009628,GO:0009987,GO:0010033,GO:0031974,GO:0035966,GO:0042221,GO:0043167,GO:0043169,GO:0043226,GO:0043227,GO:0043229,GO:0043231,GO:0043233,GO:0044422,GO:0044424,GO:0044429,GO:0044444,GO:0044446,GO:0044464,GO:…	-	ko:K04078	-	-	-	-	ko00000,ko03029,ko03110	-	-	Belongs to the GroES chaperonin family
tscaffold7481	793267	tscaffold7481_793267	BGC outlier	-0.88558	-0.0288312	negetive alpha	-	-	C	T	splice_region_variant&intron_variant	PITAhm_003142-RA	3694.POPTR_0007s00200.1	7.3e-290	1003.4	fabids	MTHFR1	GO:0003674,GO:0003824,GO:0004489,GO:0005575,GO:0005622,GO:0005623,GO:0005737,GO:0005829,GO:0006730,GO:0008150,GO:0008152,GO:0009987,GO:0016491,GO:0016645,GO:0016646,GO:0044237,GO:0044281,GO:0044424,GO:0044444,GO:0044464,GO:0055114	1.5.1.20,3.6.4.12	ko:K00297,ko:K10901	ko00670,ko00720,ko01100,ko01120,ko01200,ko01523,ko03440,ko03460,map00670,map00720,map01100,map01120,map01200,map01523,map03440,map03460	M00295,M00377,M00414	R01224,R07168	RC00081	ko00000,ko00001,ko00002,ko01000,ko03032,ko03400	-	-	Methylenetetrahydrofolate reductase
tscaffold3200	835689	tscaffold3200_835689	BGC outlier	-0.92445	-0.0288616	negetive alpha	-	-	G	C	intergenic_region	PITA_000005047-PITA_000005048	-	-	-	-	-	-	-	-	-	-	-	-	-	-	-	-
tscaffold6384	22095	tscaffold6384_22095	BGC outlier	-0.765168	-0.0289338	negetive alpha	-	-	G	A	downstream_gene_variant,intergenic_region	PITAhm_000235-RA,CHR_START-PITAhm_000235	3988.XP_002528124.1	0	2728	fabids	-	-	2.4.1.34	ko:K00706,ko:K11000	ko00500,ko04011,map00500,map04011	-	R03118	RC00005	ko00000,ko00001,ko01000,ko01003	-	GT48	Callose synthase
tscaffold6598	239546	tscaffold6598_239546	BGC outlier	-0.857268	-0.0289417	negetive alpha	-	-	T	C	intron_variant	PITAhm_002647-RA	13333.ERM93882	2e-74	285.8	Streptophyta	-	GO:0000981,GO:0000988,GO:0000989,GO:0001067,GO:0001076,GO:0001101,GO:0001134,GO:0001135,GO:0003674,GO:0003676,GO:0003677,GO:0003700,GO:0005488,GO:0005575,GO:0005622,GO:0005623,GO:0005634,GO:0006355,GO:0006357,GO:0008150,GO:0009719,GO:0009725,GO:0009739,GO:0009751,GO:0009753,GO:0009889,GO:0009987,GO:0010033,GO:0010468,GO:0010556,GO:0014070,GO:0019219,GO:0019222,GO:0030154,GO:0031323,GO:0031326,GO:…	-	ko:K09422	-	-	-	-	ko00000,ko03000	-	-	RNA polymerase II transcription regulator recruiting activity
tscaffold7290	61230	tscaffold7290_61230	BGC outlier	0.891227	-0.0291478	positive alpha	-	-	T	C	downstream_gene_variant,intergenic_region	PITAhm_002716-RA,CHR_START-PITAhm_002716	13333.ERN01110	1.6e-142	513.1	Streptophyta	-	-	-	ko:K05283	ko00563,ko01100,map00563,map01100	M00065	R05918	RC00004	ko00000,ko00001,ko00002,ko01000	-	-	protein At4g17910 isoform X1
scaffold786692.2	29923	scaffold786692.2_29923	BGC outlier	0.814403	-0.0291518	positive alpha	-	-	T	C	intergenic_region	.	-	-	-	-	-	-	-	-	-	-	-	-	-	-	-	-
tscaffold5306	143366	tscaffold5306_143366	BGC outlier	0.763412	-0.0292352	positive alpha	-	-	A	G	synonymous_variant	PITA_000013930-RA	13333.ERN00686	1.1e-192	679.9	Streptophyta	-	-	-	ko:K20043,ko:K20044	-	-	-	-	ko00000,ko04131	-	-	Clathrin assembly protein
scaffold483493	8913	scaffold483493_8913	BGC outlier	-0.830915	-0.0292508	negetive alpha	-	-	A	G	synonymous_variant	PITA_000091702-RA	4113.PGSC0003DMT400032303	1.8e-111	409.8	asterids	-	-	-	-	-	-	-	-	-	-	-	bHLH-MYC and R2R3-MYB transcription factors N-terminal
tscaffold4651	396905	tscaffold4651_396905	BGC outlier	-0.879713	-0.0293373	negetive alpha	-	-	T	C	intron_variant	PITAhm_000693-RA	157072.XP_008870900.1	8.2e-214	751.1	Eukaryota	-	-	-	-	-	-	-	-	-	-	-	ATP binding
scaffold834395	66998	scaffold834395_66998	BGC outlier	-0.534375	-0.0294136	negetive alpha	-	-	A	G	synonymous_variant	PITA_000047891-RA	42345.XP_008798549.1	2e-149	535.8	Liliopsida	-	-	2.7.7.19	ko:K14376	ko03015,map03015	-	-	-	ko00000,ko00001,ko01000,ko03019	-	-	PolyA polymerase
scaffold119481	47822	scaffold119481_47822	BGC outlier	-0.828137	-0.0299428	negetive alpha	-	-	C	T	upstream_gene_variant,downstream_gene_variant,intergenic_region	PITA_000055485-RA,PITA_000055484-RA,PITA_000055484-PITA_000055485	-	-	-	-	-	-	-	-	-	-	-	-	-	-	-	-
tscaffold8197	239908	tscaffold8197_239908	BGC outlier	-0.649115	-0.0301296	negetive alpha	-	-	G	A	intron_variant	PITAhm_002170-RA_circ	-	-	-	-	-	-	-	-	-	-	-	-	-	-	-	-
tscaffold8197	239838	tscaffold8197_239838	BGC outlier	-0.690997	-0.0301304	negetive alpha	-	-	C	T	intron_variant	PITAhm_002170-RA_circ	-	-	-	-	-	-	-	-	-	-	-	-	-	-	-	-
tscaffold2709	5848	tscaffold2709_5848	BGC outlier	-0.915052	-0.0301584	negetive alpha	-	-	G	T	intron_variant	PITAhm_001200-RA	71139.XP_010028718.1	9.9e-73	280	Streptophyta	-	-	-	ko:K09422	-	-	-	-	ko00000,ko03000	-	-	RNA polymerase II transcription regulator recruiting activity
scaffold308040	18340	scaffold308040_18340	BGC outlier	0.881796	-0.0304093	positive alpha	-	-	C	T	downstream_gene_variant,intergenic_region	PITA_000072966-RA,PITA_000072966-CHR_END	13333.ERN09539	4.3e-78	298.9	Streptophyta	-	-	-	-	-	-	-	-	-	-	-	Inactive leucine-rich repeat receptor-like serine threonine-protein kinase
scaffold898673	74568	scaffold898673_74568	BGC outlier	0.624318	-0.0304999	positive alpha	-	-	G	A	intron_variant	PITA_000045880-RA	3656.XP_008439504.1	2.1e-38	166.4	fabids	-	-	-	ko:K11086	ko03040,ko05322,map03040,map05322	M00351,M00352,M00354,M00355,M00398	-	-	ko00000,ko00001,ko00002,ko03032,ko03041	-	-	Small nuclear ribonucleoprotein-associated protein
scaffold54700.2	27425	scaffold54700.2_27425	BGC outlier	-0.981872	-0.0307853	negetive alpha	-	-	A	G	3_prime_UTR_variant	PITA_000033647-RA	29730.Gorai.011G057100.1	1.7e-42	179.5	Streptophyta	-	GO:0003674,GO:0005488,GO:0005515,GO:0051087	-	ko:K09512	-	-	-	-	ko00000,ko03110	-	-	DnaJ homolog subfamily B member
tscaffold8469	151968	tscaffold8469_151968	BGC outlier	0.828461	-0.0311554	positive alpha	-	-	C	A	intergenic_region	m.32210.path3	-	-	-	-	-	-	-	-	-	-	-	-	-	-	-	-
tscaffold5164	73581	tscaffold5164_73581	BGC outlier	-0.831336	-0.0312596	negetive alpha	-	-	A	C	intergenic_region	PITAhm_001709-PITAhm_001709_circ	-	-	-	-	-	-	-	-	-	-	-	-	-	-	-	-
tscaffold4079	714004	tscaffold4079_714004	BGC outlier	0.629189	-0.0312791	positive alpha	-	-	A	G	3_prime_UTR_variant	PITA_000008064-RA	13333.ERN19061	5.3e-139	501.5	Streptophyta	-	-	-	-	-	-	-	-	-	-	-	Alpha beta-Hydrolases superfamily protein
scaffold791776	5416	scaffold791776_5416	BGC outlier	-0.772118	-0.0312926	negetive alpha	-	-	G	T	intergenic_region	.	-	-	-	-	-	-	-	-	-	-	-	-	-	-	-	-
tscaffold3348	78483	tscaffold3348_78483	BGC outlier	-0.789607	-0.0314355	negetive alpha	-	-	C	G	downstream_gene_variant,intergenic_region	PITAhm_002350-RA,CHR_START-PITAhm_002350	6211.A0A087W294	1.3e-56	226.5	Bilateria	-	-	-	-	-	-	-	-	-	-	-	GTP binding
tscaffold8817	360764	tscaffold8817_360764	BGC outlier	-0.856492	-0.0316593	negetive alpha	-	-	A	T	3_prime_UTR_variant,downstream_gene_variant	PITA_000018435-RA,m.58423.path2	3641.EOX95221	1e-46	192.6	Streptophyta	-	GO:0005575,GO:0005622,GO:0005623,GO:0005737,GO:0005739,GO:0009507,GO:0009536,GO:0043226,GO:0043227,GO:0043229,GO:0043231,GO:0044424,GO:0044444,GO:0044464	6.3.3.1	ko:K01933	ko00230,ko01100,ko01110,ko01130,map00230,map01100,map01110,map01130	M00048	R04208	RC01100	ko00000,ko00001,ko00002,ko01000	-	-	Phosphoribosylformylglycinamidine cyclo-ligase
scaffold864740	10377	scaffold864740_10377	BGC outlier	-0.874847	-0.0322203	negetive alpha	-	-	G	A	intergenic_region	.	-	-	-	-	-	-	-	-	-	-	-	-	-	-	-	-
scaffold649610	10755	scaffold649610_10755	BGC outlier	-0.882138	-0.0322767	negetive alpha	-	-	T	G	intron_variant	PITA_000034192-RA	4432.XP_010275529.1	3.6e-22	111.7	Streptophyta	-	-	-	-	-	-	-	-	-	-	-	-
scaffold765178.2	42714	scaffold765178.2_42714	BGC outlier	-0.830112	-0.0323863	negetive alpha	-	-	A	C	3_prime_UTR_variant	PITA_000022156-RA	4432.XP_010258671.1	7.4e-119	434.9	Streptophyta	-	-	2.3.1.225,3.2.1.166	ko:K07964,ko:K20027	ko00531,ko01100,ko05205,map00531,map01100,map05205	M00078	R07811	-	ko00000,ko00001,ko00002,ko00536,ko01000,ko04131	-	GH79	Belongs to the DHHC palmitoyltransferase family
scaffold769430	4837	scaffold769430_4837	BGC outlier	-0.79918	-0.0324681	negetive alpha	-	-	C	T	downstream_gene_variant,intergenic_region	PITA_000094271-RA,PITA_000094271-CHR_END	3641.EOY23740	1.9e-175	622.9	Streptophyta	-	GO:0002229,GO:0002239,GO:0005575,GO:0005623,GO:0005886,GO:0006950,GO:0006952,GO:0008150,GO:0009605,GO:0009607,GO:0016020,GO:0043207,GO:0044464,GO:0050896,GO:0051704,GO:0051707,GO:0071944,GO:0098542	2.7.11.1	ko:K04733	ko04010,ko04064,ko04620,ko04621,ko04624,ko04722,ko05133,ko05140,ko05142,ko05145,ko05152,ko05162,ko05164,map04010,map04064,map04620,map04621,map04624,map04722,map05133,map05140,map05142,map05145,map05152,map05162,map05164	M00686	-	-	ko00000,ko00001,ko00002,ko01000,ko01001	-	-	L-type lectin-domain containing receptor kinase
tscaffold3033	452371	tscaffold3033_452371	BGC outlier	0.660629	-0.0325477	positive alpha	-	-	C	T	synonymous_variant	PITA_000007015-RA	13333.ERN02402	5.4e-152	543.9	Streptophyta	GolS4	GO:0000271,GO:0003674,GO:0003824,GO:0005488,GO:0005536,GO:0005975,GO:0005976,GO:0005977,GO:0005978,GO:0005996,GO:0006012,GO:0006073,GO:0006091,GO:0006112,GO:0006950,GO:0006979,GO:0008150,GO:0008152,GO:0008194,GO:0008378,GO:0008466,GO:0009058,GO:0009059,GO:0009250,GO:0009987,GO:0015980,GO:0016051,GO:0016740,GO:0016757,GO:0016758,GO:0019318,GO:0030246,GO:0033692,GO:0034637,GO:0034645,GO:0035250,GO:…	2.4.1.123	ko:K18819	ko00052,map00052	-	R01192	RC00005,RC00049,RC02748	ko00000,ko00001,ko01000	-	GT8	Belongs to the glycosyltransferase 8 family
scaffold558780	75854	scaffold558780_75854	BGC outlier	0.847225	-0.0327731	positive alpha	-	-	C	G	downstream_gene_variant,intergenic_region	PITA_000030018-RA,CHR_START-PITA_000030018	13333.ERM94146	3.8e-159	568.5	Streptophyta	-	-	2.7.11.1	ko:K04733	ko04010,ko04064,ko04620,ko04621,ko04624,ko04722,ko05133,ko05140,ko05142,ko05145,ko05152,ko05162,ko05164,map04010,map04064,map04620,map04621,map04624,map04722,map05133,map05140,map05142,map05145,map05152,map05162,map05164	M00686	-	-	ko00000,ko00001,ko00002,ko01000,ko01001	-	-	Inactive receptor kinase
tscaffold651	209295	tscaffold651_209295	BGC outlier	-0.799837	-0.0330125	negetive alpha	-	-	T	C	intron_variant	PITAhm_000196-RA	13333.ERM96047	0	1722.2	Streptophyta	-	-	-	-	-	-	-	-	-	-	-	Translation initiation factor IF-2, N-terminal region
tscaffold7481	794937	tscaffold7481_794937	BGC outlier	-0.918136	-0.0332238	negetive alpha	-	-	T	A	intron_variant	PITAhm_003142-RA	3694.POPTR_0007s00200.1	7.3e-290	1003.4	fabids	MTHFR1	GO:0003674,GO:0003824,GO:0004489,GO:0005575,GO:0005622,GO:0005623,GO:0005737,GO:0005829,GO:0006730,GO:0008150,GO:0008152,GO:0009987,GO:0016491,GO:0016645,GO:0016646,GO:0044237,GO:0044281,GO:0044424,GO:0044444,GO:0044464,GO:0055114	1.5.1.20,3.6.4.12	ko:K00297,ko:K10901	ko00670,ko00720,ko01100,ko01120,ko01200,ko01523,ko03440,ko03460,map00670,map00720,map01100,map01120,map01200,map01523,map03440,map03460	M00295,M00377,M00414	R01224,R07168	RC00081	ko00000,ko00001,ko00002,ko01000,ko03032,ko03400	-	-	Methylenetetrahydrofolate reductase
scaffold15362.2	61153	scaffold15362.2_61153	BGC outlier	0.689026	-0.0333163	positive alpha	-	-	G	A	3_prime_UTR_variant	PITA_000024881-RA	13333.ERM94586	1.4e-122	447.6	Streptophyta	-	GO:0003674,GO:0003676,GO:0003723,GO:0003729,GO:0005488,GO:0097159,GO:1901363	-	ko:K13192	-	-	-	-	ko00000,ko01009,ko03019,ko03041	-	-	Zinc finger CCCH domain-containing protein
C32280888	28202	C32280888_28202	BGC outlier	0.664579	-0.033647	positive alpha	-	-	T	C	intron_variant	PITA_000081288-RA_circ	-	-	-	-	-	-	-	-	-	-	-	-	-	-	-	-
tscaffold5281	6896	tscaffold5281_6896	BGC outlier	-0.860288	-0.0337981	negetive alpha	-	-	T	C	upstream_gene_variant,downstream_gene_variant,intergenic_region	PITA_000040481-RA,PITA_000040482-RA,PITA_000040481-PITA_000040482	37682.EMT28979	1.9e-25	122.1	Poales	-	-	-	-	-	-	-	-	-	-	-	PFAM Peptide N-acetyl-beta-D-glucosaminyl asparaginase amidase A
tscaffold8605	255968	tscaffold8605_255968	BGC outlier	-0.836807	-0.0338637	negetive alpha	-	-	G	A	intergenic_region	PITA_000023221-CHR_END	-	-	-	-	-	-	-	-	-	-	-	-	-	-	-	-
scaffold782636.2	80501	scaffold782636.2_80501	BGC outlier	-0.811117	-0.0339573	negetive alpha	-	-	C	A	downstream_gene_variant,intergenic_region	PITA_000031856-RA,PITA_000031856-CHR_END	3988.XP_002515567.1	4.9e-27	127.5	fabids	-	-	-	-	-	-	-	-	-	-	-	Plant lipid transfer protein / seed storage protein / trypsin-alpha amylase inhibitor domain family
tscaffold545	208962	tscaffold545_208962	BGC outlier	0.853362	-0.0340628	positive alpha	-	-	A	C	intergenic_region	PITAhm_002655-CHR_END	-	-	-	-	-	-	-	-	-	-	-	-	-	-	-	-
tscaffold2942	1908594	tscaffold2942_1908594	BGC outlier	-0.524394	-0.0340746	negetive alpha	-	-	A	C	missense_variant	PITA_000001543-RA	554065.XP_005846646.1	8.7e-48	197.2	Chlorophyta	-	-	-	ko:K21804,ko:K21806	-	-	-	-	ko00000,ko01000,ko03019,ko03110	-	-	Lysine methyltransferase
tscaffold8605	255929	tscaffold8605_255929	BGC outlier	-0.86672	-0.0346752	negetive alpha	-	-	C	T	intergenic_region	PITA_000023221-CHR_END	-	-	-	-	-	-	-	-	-	-	-	-	-	-	-	-
tscaffold4854	8669	tscaffold4854_8669	BGC outlier	-0.80955	-0.0349036	negetive alpha	-	-	G	T	intron_variant	PITA_000091164-RA	4536.ONIVA09G02640.1	3e-101	376.3	Liliopsida	-	-	-	-	-	-	-	-	-	-	-	Lectin-domain containing receptor kinase
tscaffold3858	913668	tscaffold3858_913668	BGC outlier	-0.786213	-0.0351061	negetive alpha	-	-	T	A	downstream_gene_variant,intergenic_region	PITAhm_001446-RA,PITAhm_001446-PITA_000005000	29760.VIT_12s0057g00900.t01	1.6e-117	429.5	Streptophyta	-	-	-	ko:K17496	-	-	-	-	ko00000,ko02000,ko03029	3.A.8.1	-	phosphoprotein phosphatase activity
scaffold119481	47823	scaffold119481_47823	BGC outlier	-0.816364	-0.0351846	negetive alpha	-	-	T	G	upstream_gene_variant,downstream_gene_variant,intergenic_region	PITA_000055485-RA,PITA_000055484-RA,PITA_000055484-PITA_000055485	-	-	-	-	-	-	-	-	-	-	-	-	-	-	-	-
tscaffold1557	202082	tscaffold1557_202082	BGC outlier	-0.799661	-0.0353376	negetive alpha	-	-	C	A	intergenic_region	CHR_START-PITA_000018678	-	-	-	-	-	-	-	-	-	-	-	-	-	-	-	-
scaffold834395	68101	scaffold834395_68101	BGC outlier	-0.458082	-0.0357289	negetive alpha	-	-	C	T	3_prime_UTR_variant	PITA_000047891-RA	42345.XP_008798549.1	2e-149	535.8	Liliopsida	-	-	2.7.7.19	ko:K14376	ko03015,map03015	-	-	-	ko00000,ko00001,ko01000,ko03019	-	-	PolyA polymerase
tscaffold3154	263352	tscaffold3154_263352	BGC outlier	-0.885999	-0.0360776	negetive alpha	-	-	T	C	intergenic_region	PITA_000016553-PITA_000016554	-	-	-	-	-	-	-	-	-	-	-	-	-	-	-	-
scaffold419460.1	59263	scaffold419460.1_59263	BGC outlier	-0.787656	-0.0362591	negetive alpha	-	-	G	A	missense_variant	PITA_000045394-RA	218851.Aquca_013_00709.1	7.9e-78	297	Streptophyta	-	-	-	-	-	-	-	-	-	-	-	oxidosqualene cyclase activity
tscaffold6384	22073	tscaffold6384_22073	BGC outlier	-0.862608	-0.0363699	negetive alpha	-	-	T	C	downstream_gene_variant,intergenic_region	PITAhm_000235-RA,CHR_START-PITAhm_000235	3988.XP_002528124.1	0	2728	fabids	-	-	2.4.1.34	ko:K00706,ko:K11000	ko00500,ko04011,map00500,map04011	-	R03118	RC00005	ko00000,ko00001,ko01000,ko01003	-	GT48	Callose synthase
scaffold896000	112073	scaffold896000_112073	BGC outlier	-0.758	-0.0364818	negetive alpha	-	-	G	A	intron_variant	PITA_000019127-RA	13333.ERN10143	0	1205.3	Streptophyta	-	-	-	ko:K10400,ko:K20478	-	-	-	-	ko00000,ko04131,ko04812	-	-	Belongs to the TRAFAC class myosin-kinesin ATPase superfamily. Kinesin family
tscaffold6137	154079	tscaffold6137_154079	BGC outlier	-0.800797	-0.0365262	negetive alpha	-	-	A	G	upstream_gene_variant,intergenic_region	PITA_000013866-RA,CHR_START-PITA_000013866	3218.PP1S412_21V6.1	1.9e-39	169.5	Eukaryota	-	-	-	-	-	-	-	-	-	-	-	F-box LRR-repeat protein
scaffold133083	37240	scaffold133083_37240	BGC outlier	-0.822369	-0.036776	negetive alpha	-	-	G	A	synonymous_variant,upstream_gene_variant	PITA_000065605-RA,PITA_000065604-RA	13333.ERN18526	1.1e-49	203.8	Streptophyta	-	GO:0005575,GO:0005623,GO:0005886,GO:0016020,GO:0044464,GO:0071944	-	-	-	-	-	-	-	-	-	inactive receptor kinase At1g27190
scaffold481050	27718	scaffold481050_27718	BGC outlier	0.795445	-0.0371334	positive alpha	-	-	C	G	missense_variant	PITA_000064547-RA	4432.XP_010255365.1	4.4e-119	435.6	Streptophyta	EGL3	GO:0000902,GO:0000904,GO:0001101,GO:0001708,GO:0003674,GO:0003700,GO:0005575,GO:0005622,GO:0005623,GO:0005634,GO:0006355,GO:0007154,GO:0007165,GO:0008150,GO:0008544,GO:0009653,GO:0009719,GO:0009725,GO:0009753,GO:0009755,GO:0009867,GO:0009888,GO:0009889,GO:0009891,GO:0009893,GO:0009913,GO:0009957,GO:0009962,GO:0009963,GO:0009987,GO:0010026,GO:0010033,GO:0010090,GO:0010091,GO:0010468,GO:0010556,GO:…	-	-	-	-	-	-	-	-	-	transcription factor
tscaffold4176	637335	tscaffold4176_637335	BGC outlier	0.749499	-0.0375303	positive alpha	-	-	T	G	intergenic_region	.	-	-	-	-	-	-	-	-	-	-	-	-	-	-	-	-
tscaffold7481	779569	tscaffold7481_779569	BGC outlier	-0.883541	-0.0375831	negetive alpha	-	-	G	A	missense_variant	PITAhm_003142-RA	3694.POPTR_0007s00200.1	7.3e-290	1003.4	fabids	MTHFR1	GO:0003674,GO:0003824,GO:0004489,GO:0005575,GO:0005622,GO:0005623,GO:0005737,GO:0005829,GO:0006730,GO:0008150,GO:0008152,GO:0009987,GO:0016491,GO:0016645,GO:0016646,GO:0044237,GO:0044281,GO:0044424,GO:0044444,GO:0044464,GO:0055114	1.5.1.20,3.6.4.12	ko:K00297,ko:K10901	ko00670,ko00720,ko01100,ko01120,ko01200,ko01523,ko03440,ko03460,map00670,map00720,map01100,map01120,map01200,map01523,map03440,map03460	M00295,M00377,M00414	R01224,R07168	RC00081	ko00000,ko00001,ko00002,ko01000,ko03032,ko03400	-	-	Methylenetetrahydrofolate reductase
tscaffold8427	377726	tscaffold8427_377726	BGC outlier	-0.95879	-0.0375905	negetive alpha	-	-	A	T	intron_variant	PITA_000015547-RA	13333.ERN00900	3.2e-54	219.2	Streptophyta	-	GO:0000003,GO:0003006,GO:0003674,GO:0003700,GO:0006355,GO:0007275,GO:0008150,GO:0009555,GO:0009790,GO:0009791,GO:0009793,GO:0009889,GO:0009890,GO:0009892,GO:0010154,GO:0010262,GO:0010468,GO:0010556,GO:0010558,GO:0010605,GO:0010629,GO:0019219,GO:0019222,GO:0022414,GO:0031323,GO:0031324,GO:0031326,GO:0031327,GO:0032501,GO:0032502,GO:0045892,GO:0045934,GO:0048229,GO:0048316,GO:0048519,GO:0048523,GO:…	-	ko:K08064	ko04612,ko05152,map04612,map05152	-	-	-	ko00000,ko00001,ko03000	-	-	Nuclear transcription factor Y subunit
C32232164	20339	C32232164_20339	BGC outlier	-0.814392	-0.0378168	negetive alpha	-	-	A	G	intergenic_region	.	-	-	-	-	-	-	-	-	-	-	-	-	-	-	-	-
tscaffold982	82955	tscaffold982_82955	BGC outlier	-0.839286	-0.0378658	negetive alpha	-	-	G	A	downstream_gene_variant,intergenic_region	PITAhm_001447-RA,CHR_START-PITAhm_001447	4432.XP_010273422.1	0	1342.4	Streptophyta	-	-	2.4.1.15,3.1.3.12	ko:K16055	ko00500,ko01100,map00500,map01100	-	R02737,R02778	RC00005,RC00017,RC00049,RC02748	ko00000,ko00001,ko01000,ko01003	-	GT20	Alpha,alpha-trehalose-phosphate synthase (UDP-forming)
tscaffold8876	1271455	tscaffold8876_1271455	BGC outlier	-0.818629	-0.0380221	negetive alpha	-	-	A	G	intron_variant	PITA_000001960-RA	2711.XP_006484077.1	1.7e-19	101.7	Streptophyta	-	GO:0000151,GO:0005575,GO:0005622,GO:0005623,GO:0031461,GO:0031463,GO:0032991,GO:0044424,GO:0044464,GO:1902494,GO:1990234	-	-	-	-	-	-	-	-	-	F-box kelch-repeat protein
tscaffold8605	255957	tscaffold8605_255957	BGC outlier	-0.852891	-0.0384534	negetive alpha	-	-	G	A	intergenic_region	PITA_000023221-CHR_END	-	-	-	-	-	-	-	-	-	-	-	-	-	-	-	-
scaffold494668	36160	scaffold494668_36160	BGC outlier	0.848217	-0.038518	positive alpha	-	-	G	C	synonymous_variant	PITA_000040447-RA	13333.ERN13216	9.7e-257	892.5	Streptophyta	-	GO:0000030,GO:0003674,GO:0003824,GO:0008150,GO:0008152,GO:0009292,GO:0009294,GO:0009605,GO:0009607,GO:0009617,GO:0009987,GO:0016740,GO:0016757,GO:0016758,GO:0019187,GO:0043207,GO:0044764,GO:0050896,GO:0051704,GO:0051707,GO:0051753,GO:0070085,GO:0097502	2.4.1.32	ko:K13680	-	-	-	-	ko00000,ko01000,ko01003,ko02000	4.D.3.1.10	GT2	Glucomannan 4-beta-mannosyltransferase
tscaffold6439	1195241	tscaffold6439_1195241	BGC outlier	-1.02339	-0.0386915	negetive alpha	-	-	G	T	intron_variant	PITA_000000937-RA	4432.XP_010271116.1	2.1e-38	166.8	Streptophyta	-	-	-	ko:K02988	ko03010,map03010	M00178,M00179	-	-	br01610,ko00000,ko00001,ko00002,ko03011	-	-	Belongs to the universal ribosomal protein uS5 family
scaffold183014	112932	scaffold183014_112932	BGC outlier	0.807425	-0.0388687	positive alpha	-	-	C	G	missense_variant	PITA_000024553-RA	4432.XP_010246187.1	2.1e-24	119.8	Streptophyta	-	-	-	-	-	-	-	-	-	-	-	C1 domain
tscaffold4176	637263	tscaffold4176_637263	BGC outlier	0.652823	-0.0389463	positive alpha	-	-	G	A	intergenic_region	.	-	-	-	-	-	-	-	-	-	-	-	-	-	-	-	-
scaffold164234.1	369690	scaffold164234.1_369690	BGC outlier	-0.835174	-0.038955	negetive alpha	-	-	C	A	missense_variant	PITA_000017883-RA	13333.ERM93882	6e-68	264.2	Streptophyta	-	GO:0000981,GO:0000988,GO:0000989,GO:0001067,GO:0001076,GO:0001101,GO:0001134,GO:0001135,GO:0003674,GO:0003676,GO:0003677,GO:0003700,GO:0005488,GO:0005575,GO:0005622,GO:0005623,GO:0005634,GO:0006355,GO:0006357,GO:0008150,GO:0009719,GO:0009725,GO:0009739,GO:0009751,GO:0009753,GO:0009889,GO:0009987,GO:0010033,GO:0010468,GO:0010556,GO:0014070,GO:0019219,GO:0019222,GO:0030154,GO:0031323,GO:0031326,GO:…	-	ko:K09422	-	-	-	-	ko00000,ko03000	-	-	RNA polymerase II transcription regulator recruiting activity
scaffold319551.2	19206	scaffold319551.2_19206	BGC outlier	-0.88714	-0.0391488	negetive alpha	-	-	T	C	synonymous_variant	PITA_000066646-RA	3847.GLYMA09G35980.3	1.2e-91	344.4	fabids	-	GO:0003674,GO:0003676,GO:0003723,GO:0003729,GO:0005488,GO:0097159,GO:1901363	-	-	-	-	-	-	-	-	-	zinc finger CCCH domain-containing protein
scaffold649610	10874	scaffold649610_10874	BGC outlier	-0.879585	-0.0394094	negetive alpha	-	-	T	C	synonymous_variant	PITA_000034192-RA	4432.XP_010275529.1	3.6e-22	111.7	Streptophyta	-	-	-	-	-	-	-	-	-	-	-	-
tscaffold8469	152034	tscaffold8469_152034	BGC outlier	0.821671	-0.0394358	positive alpha	-	-	C	A	intergenic_region	m.32210.path3	-	-	-	-	-	-	-	-	-	-	-	-	-	-	-	-
tscaffold8910	44373	tscaffold8910_44373	BGC outlier	-0.839348	-0.0394797	negetive alpha	-	-	G	A	intron_variant	PITA_000057789-RA	3641.EOX92623	5.4e-87	327.8	Streptophyta	-	GO:0005575,GO:0005622,GO:0005623,GO:0005819,GO:0005856,GO:0015630,GO:0043226,GO:0043228,GO:0043229,GO:0043232,GO:0044422,GO:0044424,GO:0044430,GO:0044446,GO:0044464	-	ko:K16584	-	-	-	-	ko00000,ko03036	-	-	HAUS augmin-like complex subunit
scaffold722281.1	53891	scaffold722281.1_53891	BGC outlier	-0.846141	-0.0395109	negetive alpha	-	-	C	A	intergenic_region	.	-	-	-	-	-	-	-	-	-	-	-	-	-	-	-	-
scaffold164234.1	369858	scaffold164234.1_369858	BGC outlier	-0.745866	-0.0395737	negetive alpha	-	-	A	G	downstream_gene_variant,intergenic_region	PITA_000017883-RA,PITA_000017883-CHR_END	13333.ERM93882	6e-68	264.2	Streptophyta	-	GO:0000981,GO:0000988,GO:0000989,GO:0001067,GO:0001076,GO:0001101,GO:0001134,GO:0001135,GO:0003674,GO:0003676,GO:0003677,GO:0003700,GO:0005488,GO:0005575,GO:0005622,GO:0005623,GO:0005634,GO:0006355,GO:0006357,GO:0008150,GO:0009719,GO:0009725,GO:0009739,GO:0009751,GO:0009753,GO:0009889,GO:0009987,GO:0010033,GO:0010468,GO:0010556,GO:0014070,GO:0019219,GO:0019222,GO:0030154,GO:0031323,GO:0031326,GO:…	-	ko:K09422	-	-	-	-	ko00000,ko03000	-	-	RNA polymerase II transcription regulator recruiting activity
C32378286	18172	C32378286_18172	BGC outlier	0.976435	-0.0397506	positive alpha	-	-	G	T	intergenic_region	.	-	-	-	-	-	-	-	-	-	-	-	-	-	-	-	-
scaffold143512	11199	scaffold143512_11199	BGC outlier	-1.00041	-0.0398577	negetive alpha	-	-	T	C	intergenic_region	.	-	-	-	-	-	-	-	-	-	-	-	-	-	-	-	-
tscaffold8427	377725	tscaffold8427_377725	BGC outlier	-0.939556	-0.0401552	negetive alpha	-	-	T	A	intron_variant	PITA_000015547-RA	13333.ERN00900	3.2e-54	219.2	Streptophyta	-	GO:0000003,GO:0003006,GO:0003674,GO:0003700,GO:0006355,GO:0007275,GO:0008150,GO:0009555,GO:0009790,GO:0009791,GO:0009793,GO:0009889,GO:0009890,GO:0009892,GO:0010154,GO:0010262,GO:0010468,GO:0010556,GO:0010558,GO:0010605,GO:0010629,GO:0019219,GO:0019222,GO:0022414,GO:0031323,GO:0031324,GO:0031326,GO:0031327,GO:0032501,GO:0032502,GO:0045892,GO:0045934,GO:0048229,GO:0048316,GO:0048519,GO:0048523,GO:…	-	ko:K08064	ko04612,ko05152,map04612,map05152	-	-	-	ko00000,ko00001,ko03000	-	-	Nuclear transcription factor Y subunit
tscaffold7481	795689	tscaffold7481_795689	BGC outlier	-0.939287	-0.0404429	negetive alpha	-	-	T	A	downstream_gene_variant,intergenic_region	PITAhm_003142-RA,PITAhm_003142-CHR_END	3694.POPTR_0007s00200.1	7.3e-290	1003.4	fabids	MTHFR1	GO:0003674,GO:0003824,GO:0004489,GO:0005575,GO:0005622,GO:0005623,GO:0005737,GO:0005829,GO:0006730,GO:0008150,GO:0008152,GO:0009987,GO:0016491,GO:0016645,GO:0016646,GO:0044237,GO:0044281,GO:0044424,GO:0044444,GO:0044464,GO:0055114	1.5.1.20,3.6.4.12	ko:K00297,ko:K10901	ko00670,ko00720,ko01100,ko01120,ko01200,ko01523,ko03440,ko03460,map00670,map00720,map01100,map01120,map01200,map01523,map03440,map03460	M00295,M00377,M00414	R01224,R07168	RC00081	ko00000,ko00001,ko00002,ko01000,ko03032,ko03400	-	-	Methylenetetrahydrofolate reductase
tscaffold4437	11941	tscaffold4437_11941	BGC outlier	-0.853196	-0.0405416	negetive alpha	-	-	T	C	missense_variant	PITA_000017443-RA	29730.Gorai.007G267200.1	2e-65	256.1	Streptophyta	-	GO:0003674,GO:0003824,GO:0005575,GO:0005622,GO:0005623,GO:0005737,GO:0008150,GO:0008152,GO:0009507,GO:0009526,GO:0009532,GO:0009536,GO:0009570,GO:0009941,GO:0016020,GO:0016491,GO:0016667,GO:0016671,GO:0031090,GO:0031967,GO:0031969,GO:0031975,GO:0042170,GO:0043226,GO:0043227,GO:0043229,GO:0043231,GO:0044422,GO:0044424,GO:0044434,GO:0044435,GO:0044444,GO:0044446,GO:0044464,GO:0055114	-	-	-	-	-	-	-	-	-	thioredoxin-like
scaffold203512	101860	scaffold203512_101860	BGC outlier	-0.807504	-0.0406734	negetive alpha	-	-	T	A	downstream_gene_variant,intergenic_region	PITA_000032640-RA,CHR_START-PITA_000032640	218851.Aquca_001_00445.1	1.5e-101	377.9	Streptophyta	-	-	-	ko:K02140	ko00190,ko01100,ko04714,map00190,map01100,map04714	M00158	-	-	ko00000,ko00001,ko00002	3.A.2.1	-	Pentatricopeptide repeat-containing protein
tscaffold5306	143400	tscaffold5306_143400	BGC outlier	0.820272	-0.0408731	positive alpha	-	-	A	C	missense_variant	PITA_000013930-RA	13333.ERN00686	1.1e-192	679.9	Streptophyta	-	-	-	ko:K20043,ko:K20044	-	-	-	-	ko00000,ko04131	-	-	Clathrin assembly protein
scaffold558780	76702	scaffold558780_76702	BGC outlier	0.884829	-0.0410947	positive alpha	-	-	T	C	3_prime_UTR_variant	PITA_000030018-RA	13333.ERM94146	3.8e-159	568.5	Streptophyta	-	-	2.7.11.1	ko:K04733	ko04010,ko04064,ko04620,ko04621,ko04624,ko04722,ko05133,ko05140,ko05142,ko05145,ko05152,ko05162,ko05164,map04010,map04064,map04620,map04621,map04624,map04722,map05133,map05140,map05142,map05145,map05152,map05162,map05164	M00686	-	-	ko00000,ko00001,ko00002,ko01000,ko01001	-	-	Inactive receptor kinase
scaffold799366	1048	scaffold799366_1048	BGC outlier	-0.848284	-0.0411063	negetive alpha	-	-	G	A	intergenic_region	.	-	-	-	-	-	-	-	-	-	-	-	-	-	-	-	-
tscaffold2082	27926	tscaffold2082_27926	BGC outlier	-0.904829	-0.0411957	negetive alpha	-	-	A	G	intergenic_region	CHR_START-PITA_000010563	-	-	-	-	-	-	-	-	-	-	-	-	-	-	-	-
scaffold655128	14941	scaffold655128_14941	BGC outlier	-0.864556	-0.0413434	negetive alpha	-	-	T	A	intergenic_region	.	-	-	-	-	-	-	-	-	-	-	-	-	-	-	-	-
tscaffold7544	86313	tscaffold7544_86313	BGC outlier	-0.870634	-0.0413934	negetive alpha	-	-	G	A	missense_variant	PITAhm_001810-RA_circ	-	-	-	-	-	-	-	-	-	-	-	-	-	-	-	-
scaffold444603.2	458851	scaffold444603.2_458851	BGC outlier	-0.80495	-0.0416831	negetive alpha	-	-	T	A	upstream_gene_variant,intergenic_region	PITA_000008900-RA,PITA_000008899-PITA_000008900	3218.PP1S293_53V6.1	1.3e-31	144.4	Streptophyta	-	-	-	ko:K09286	-	-	-	-	ko00000,ko03000	-	-	transcription factor
tscaffold2532	133221	tscaffold2532_133221	BGC outlier	0.861716	-0.0418938	positive alpha	-	-	G	A	intergenic_region	m.6386.path1	-	-	-	-	-	-	-	-	-	-	-	-	-	-	-	-
scaffold31564	79091	scaffold31564_79091	BGC outlier	-0.804648	-0.0419184	negetive alpha	-	-	G	A	intergenic_region	CHR_START-PITA_000034953	-	-	-	-	-	-	-	-	-	-	-	-	-	-	-	-
scaffold98710	37322	scaffold98710_37322	BGC outlier	-0.869651	-0.042071	negetive alpha	-	-	T	A	intergenic_region	.	-	-	-	-	-	-	-	-	-	-	-	-	-	-	-	-
scaffold290104	186528	scaffold290104_186528	BGC outlier	-0.8079	-0.0421151	negetive alpha	-	-	C	G	3_prime_UTR_variant	PITA_000032505-RA	161934.XP_010666254.1	1.2e-25	122.5	Streptophyta	-	GO:0002831,GO:0003674,GO:0003712,GO:0003713,GO:0005575,GO:0005622,GO:0005623,GO:0005634,GO:0005654,GO:0006139,GO:0006351,GO:0006355,GO:0006357,GO:0006366,GO:0006396,GO:0006725,GO:0006807,GO:0008150,GO:0008152,GO:0009058,GO:0009059,GO:0009889,GO:0009891,GO:0009892,GO:0009893,GO:0009966,GO:0009987,GO:0010033,GO:0010467,GO:0010468,GO:0010556,GO:0010557,GO:0010604,GO:0010605,GO:0010608,GO:0010628,GO:…	-	ko:K13528	-	-	-	-	ko00000,ko03021	-	-	mediator of RNA polymerase II transcription subunit
tscaffold5045	346757	tscaffold5045_346757	BGC outlier	-0.808314	-0.0424736	negetive alpha	-	-	T	G	downstream_gene_variant,intergenic_region	PITAhm_002700-RA,PITAhm_002700-CHR_END	42345.XP_008782476.1	1.8e-37	163.3	Liliopsida	-	GO:0000003,GO:0003006,GO:0003674,GO:0003700,GO:0005575,GO:0005622,GO:0005623,GO:0005634,GO:0006355,GO:0007275,GO:0008150,GO:0009790,GO:0009791,GO:0009793,GO:0009888,GO:0009889,GO:0009891,GO:0009893,GO:0010065,GO:0010067,GO:0010087,GO:0010154,GO:0010468,GO:0010556,GO:0010557,GO:0010604,GO:0010628,GO:0019219,GO:0019222,GO:0022414,GO:0031323,GO:0031325,GO:0031326,GO:0031328,GO:0032501,GO:0032502,GO:…	-	-	-	-	-	-	-	-	-	dof zinc finger protein
scaffold1451.1	98484	scaffold1451.1_98484	BGC outlier	-0.818348	-0.0425402	negetive alpha	-	-	A	C	intergenic_region	.	-	-	-	-	-	-	-	-	-	-	-	-	-	-	-	-
tscaffold4175	301824	tscaffold4175_301824	BGC outlier	0.859602	-0.0425996	positive alpha	-	-	C	A	stop_gained	PITA_000022307-RA	42345.XP_008798216.1	2.2e-103	382.5	Liliopsida	-	GO:0003674,GO:0005215,GO:0005575,GO:0006810,GO:0006811,GO:0006812,GO:0006813,GO:0008150,GO:0008324,GO:0009987,GO:0015075,GO:0015077,GO:0015079,GO:0015318,GO:0015672,GO:0016020,GO:0022857,GO:0022890,GO:0030001,GO:0034220,GO:0046873,GO:0051179,GO:0051234,GO:0055085,GO:0071804,GO:0071805,GO:0098655,GO:0098660,GO:0098662	-	ko:K03549	-	-	-	-	ko00000,ko02000	2.A.72	-	Potassium transporter
scaffold829525	6204	scaffold829525_6204	BGC outlier	-0.801366	-0.0426345	negetive alpha	-	-	G	A	intergenic_region	.	-	-	-	-	-	-	-	-	-	-	-	-	-	-	-	-
tscaffold5336	1211302	tscaffold5336_1211302	BGC outlier	-0.851771	-0.0431235	negetive alpha	-	-	T	C	intron_variant	PITA_000002063-RA	13333.ERM93919	2.7e-78	298.9	Streptophyta	-	-	-	-	-	-	-	-	-	-	-	At3g49720-like
tscaffold3345	519428	tscaffold3345_519428	BGC outlier	-0.860638	-0.0433922	negetive alpha	-	-	G	A	intron_variant	PITAhm_002989-RA	29760.VIT_08s0007g07070.t01	5.6e-235	820.5	Streptophyta	-	GO:0003674,GO:0003724,GO:0003824,GO:0004004,GO:0004386,GO:0005575,GO:0005622,GO:0005623,GO:0005634,GO:0005730,GO:0005737,GO:0005777,GO:0006139,GO:0006725,GO:0006807,GO:0008026,GO:0008150,GO:0008152,GO:0008186,GO:0009987,GO:0010501,GO:0016070,GO:0016462,GO:0016787,GO:0016817,GO:0016818,GO:0016887,GO:0017111,GO:0031974,GO:0031981,GO:0034641,GO:0042579,GO:0042623,GO:0043170,GO:0043226,GO:0043227,GO:…	3.6.4.13	ko:K11594	ko04622,ko05161,ko05203,map04622,map05161,map05203	-	-	-	ko00000,ko00001,ko01000,ko03019,ko03036,ko03041	-	-	DEAD-box ATP-dependent RNA helicase
tscaffold8605	255727	tscaffold8605_255727	BGC outlier	-0.815841	-0.0436581	negetive alpha	-	-	T	C	intergenic_region	PITA_000023221-CHR_END	-	-	-	-	-	-	-	-	-	-	-	-	-	-	-	-
tscaffold5240	581477	tscaffold5240_581477	BGC outlier	-0.943568	-0.0436898	negetive alpha	-	-	C	G	missense_variant	m.12899.path1	-	-	-	-	-	-	-	-	-	-	-	-	-	-	-	-
scaffold895614	32673	scaffold895614_32673	BGC outlier	-0.812494	-0.0437108	negetive alpha	-	-	G	T	missense_variant,upstream_gene_variant	PITA_000064898-RA,PITA_000064897-RA	3988.XP_002519912.1	9.8e-59	234.2	fabids	-	GO:0003674,GO:0003824,GO:0005575,GO:0005618,GO:0005622,GO:0005623,GO:0005737,GO:0005829,GO:0005886,GO:0005911,GO:0008150,GO:0009505,GO:0009506,GO:0009987,GO:0016020,GO:0016043,GO:0016787,GO:0016788,GO:0030054,GO:0030312,GO:0044424,GO:0044444,GO:0044464,GO:0045229,GO:0052689,GO:0052793,GO:0055044,GO:0071554,GO:0071555,GO:0071840,GO:0071944	3.1.1.98	ko:K19882	ko04310,map04310	-	R11202	RC00020,RC00041	ko00000,ko00001,ko01000	-	-	Hydrolyzes acetyl esters in homogalacturonan regions of pectin. In type I primary cell wall, galacturonic acid residues of pectin can be acetylated at the O-2 and O-3 positions. Decreasing the degree of acetylation of pectin gels in vitro alters their physical properties
scaffold740375	28887	scaffold740375_28887	BGC outlier	-0.978376	-0.0437967	negetive alpha	-	-	T	G	missense_variant	PITA_000058120-RA	13333.ERN11357	3.7e-154	552	Streptophyta	-	GO:0005575,GO:0005622,GO:0005623,GO:0005737,GO:0005794,GO:0005802,GO:0005886,GO:0006810,GO:0006811,GO:0006817,GO:0006820,GO:0006950,GO:0007154,GO:0008150,GO:0009267,GO:0009605,GO:0009987,GO:0009991,GO:0012505,GO:0015698,GO:0016020,GO:0016036,GO:0031667,GO:0031668,GO:0031669,GO:0031984,GO:0033554,GO:0042594,GO:0043226,GO:0043227,GO:0043229,GO:0043231,GO:0044422,GO:0044424,GO:0044431,GO:0044444,GO:…	-	ko:K17808	-	-	-	-	ko00000,ko03029	-	-	phosphate transporter
scaffold2234.1	46304	scaffold2234.1_46304	BGC outlier	-0.746666	-0.0440667	negetive alpha	-	-	T	C	3_prime_UTR_variant	PITA_000035100-RA	4432.XP_010242171.1	1.7e-45	190.3	Streptophyta	-	-	-	-	-	-	-	-	-	-	-	Belongs to the small heat shock protein (HSP20) family
tscaffold2709	5682	tscaffold2709_5682	BGC outlier	-0.91227	-0.0441618	negetive alpha	-	-	T	C	intron_variant	PITAhm_001200-RA	71139.XP_010028718.1	9.9e-73	280	Streptophyta	-	-	-	ko:K09422	-	-	-	-	ko00000,ko03000	-	-	RNA polymerase II transcription regulator recruiting activity
tscaffold8817	360813	tscaffold8817_360813	BGC outlier	-0.846563	-0.0444409	negetive alpha	-	-	T	C	3_prime_UTR_variant,downstream_gene_variant	PITA_000018435-RA,m.58423.path2	3641.EOX95221	1e-46	192.6	Streptophyta	-	GO:0005575,GO:0005622,GO:0005623,GO:0005737,GO:0005739,GO:0009507,GO:0009536,GO:0043226,GO:0043227,GO:0043229,GO:0043231,GO:0044424,GO:0044444,GO:0044464	6.3.3.1	ko:K01933	ko00230,ko01100,ko01110,ko01130,map00230,map01100,map01110,map01130	M00048	R04208	RC01100	ko00000,ko00001,ko00002,ko01000	-	-	Phosphoribosylformylglycinamidine cyclo-ligase
tscaffold3391	13356	tscaffold3391_13356	BGC outlier	-0.848074	-0.0448046	negetive alpha	-	-	G	A	synonymous_variant	PITA_000020733-RA	4432.XP_010266287.1	1.5e-146	525.8	Streptophyta	NTRB	GO:0003674,GO:0003824,GO:0004791,GO:0005575,GO:0005622,GO:0005623,GO:0005737,GO:0005739,GO:0005829,GO:0008150,GO:0008152,GO:0009507,GO:0009526,GO:0009536,GO:0009636,GO:0009941,GO:0009987,GO:0015036,GO:0016209,GO:0016491,GO:0016651,GO:0016667,GO:0016668,GO:0031967,GO:0031975,GO:0042221,GO:0043226,GO:0043227,GO:0043229,GO:0043231,GO:0044422,GO:0044424,GO:0044434,GO:0044435,GO:0044444,GO:0044446,GO:…	1.8.1.9	ko:K00384	ko00450,map00450	-	R02016,R03596,R09372	RC00013,RC02518,RC02873	ko00000,ko00001,ko01000	-	-	Belongs to the class-II pyridine nucleotide-disulfide oxidoreductase family
scaffold56367.1	9372	scaffold56367.1_9372	BGC outlier	-0.885594	-0.0448619	negetive alpha	-	-	A	G	intergenic_region	.	-	-	-	-	-	-	-	-	-	-	-	-	-	-	-	-
tscaffold2532	133204	tscaffold2532_133204	BGC outlier	0.848933	-0.0450416	positive alpha	-	-	T	C	intergenic_region	m.6386.path1	-	-	-	-	-	-	-	-	-	-	-	-	-	-	-	-
scaffold121717	104491	scaffold121717_104491	BGC outlier	-0.8341	-0.0450465	negetive alpha	-	-	T	C	3_prime_UTR_variant	PITA_000032855-RA	29760.VIT_08s0040g03330.t01	8.7e-30	136.7	Streptophyta	-	-	-	-	-	-	-	-	-	-	-	Glycine-rich RNA-binding protein
tscaffold6800	279039	tscaffold6800_279039	BGC outlier	-0.821388	-0.045081	negetive alpha	-	-	T	G	intergenic_region	.	-	-	-	-	-	-	-	-	-	-	-	-	-	-	-	-
scaffold2234.1	46386	scaffold2234.1_46386	BGC outlier	-0.767994	-0.0452017	negetive alpha	-	-	G	C	3_prime_UTR_variant	PITA_000035100-RA	4432.XP_010242171.1	1.7e-45	190.3	Streptophyta	-	-	-	-	-	-	-	-	-	-	-	Belongs to the small heat shock protein (HSP20) family
tscaffold5240	290990	tscaffold5240_290990	BGC outlier	0.853554	-0.0453091	positive alpha	-	-	A	C	intron_variant	PITA_000007038-RA	3885.XP_007153963.1	3.1e-73	281.6	fabids	-	GO:0000287,GO:0003674,GO:0003676,GO:0003677,GO:0003697,GO:0003824,GO:0005488,GO:0005575,GO:0005622,GO:0005623,GO:0005634,GO:0005654,GO:0006139,GO:0006259,GO:0006281,GO:0006302,GO:0006725,GO:0006807,GO:0006950,GO:0006974,GO:0008081,GO:0008150,GO:0008152,GO:0009987,GO:0016604,GO:0016605,GO:0016787,GO:0016788,GO:0030145,GO:0031974,GO:0031981,GO:0033554,GO:0034641,GO:0042578,GO:0043167,GO:0043169,GO:…	-	ko:K19619	-	-	-	-	ko00000,ko01000,ko03400	-	-	Tyrosyl-DNA phosphodiesterase
tscaffold7643	20074	tscaffold7643_20074	BGC outlier	-0.796057	-0.0456585	negetive alpha	-	-	C	A	intron_variant	PITAhm_001824-RA	4432.XP_010249441.1	1.3e-187	663.3	Streptophyta	-	GO:0003674,GO:0003712,GO:0003713,GO:0005575,GO:0005622,GO:0005623,GO:0005634,GO:0006139,GO:0006351,GO:0006366,GO:0006725,GO:0006807,GO:0008150,GO:0008152,GO:0009058,GO:0009059,GO:0009889,GO:0009891,GO:0009893,GO:0009987,GO:0010467,GO:0010556,GO:0010557,GO:0010604,GO:0016070,GO:0018130,GO:0019219,GO:0019222,GO:0019438,GO:0031323,GO:0031325,GO:0031326,GO:0031328,GO:0032774,GO:0034641,GO:0034645,GO:…	-	-	-	-	-	-	-	-	-	Protein SGT1 homolog
C32486766	49399	C32486766_49399	BGC outlier	0.755758	-0.0458651	positive alpha	-	-	C	G	downstream_gene_variant,intergenic_region	PITA_000064507-RA,PITA_000064507-CHR_END	3641.EOY21844	3.6e-23	114	Streptophyta	-	GO:0001101,GO:0003674,GO:0003676,GO:0003677,GO:0005488,GO:0005515,GO:0005575,GO:0005622,GO:0005623,GO:0005634,GO:0005737,GO:0006355,GO:0007275,GO:0008150,GO:0009314,GO:0009416,GO:0009628,GO:0009639,GO:0009640,GO:0009719,GO:0009725,GO:0009733,GO:0009735,GO:0009737,GO:0009739,GO:0009741,GO:0009791,GO:0009889,GO:0009890,GO:0009892,GO:0010033,GO:0010468,GO:0010556,GO:0010558,GO:0010605,GO:0010629,GO:…	-	-	-	-	-	-	-	-	-	Mini zinc finger protein
tscaffold2709	5770	tscaffold2709_5770	BGC outlier	-0.879909	-0.0459182	negetive alpha	-	-	G	A	intron_variant	PITAhm_001200-RA	71139.XP_010028718.1	9.9e-73	280	Streptophyta	-	-	-	ko:K09422	-	-	-	-	ko00000,ko03000	-	-	RNA polymerase II transcription regulator recruiting activity
scaffold60866.1	16580	scaffold60866.1_16580	BGC outlier	-0.878563	-0.0460814	negetive alpha	-	-	G	T	intergenic_region	.	-	-	-	-	-	-	-	-	-	-	-	-	-	-	-	-
tscaffold6439	1138302	tscaffold6439_1138302	BGC outlier	-1.02011	-0.0460877	negetive alpha	-	-	G	T	intergenic_region	PITA_000000936-PITA_000000937	-	-	-	-	-	-	-	-	-	-	-	-	-	-	-	-
scaffold695461	116259	scaffold695461_116259	BGC outlier	-0.82156	-0.0468776	negetive alpha	-	-	G	A	missense_variant	PITA_000042037-RA	13333.ERM99600	1.2e-107	396.7	Streptophyta	-	GO:0005575,GO:0005618,GO:0005622,GO:0005623,GO:0005737,GO:0005829,GO:0009505,GO:0030312,GO:0044424,GO:0044444,GO:0044464,GO:0071944	1.11.1.7	ko:K00430	ko00940,ko01100,ko01110,map00940,map01100,map01110	-	R00602,R02596,R03919,R04007,R07443	RC00034	ko00000,ko00001,ko01000	-	-	Belongs to the peroxidase family. Classical plant (class III) peroxidase subfamily
tscaffold8305	86533	tscaffold8305_86533	BGC outlier	0.881202	-0.0471579	positive alpha	-	-	A	C	intron_variant	PITAhm_001840-RA	4432.XP_010253353.1	2.4e-25	122.5	Streptophyta	-	-	-	-	-	-	-	-	-	-	-	heavy metal-associated domain containing protein, expressed
scaffold858188	11810	scaffold858188_11810	BGC outlier	-0.825404	-0.0472496	negetive alpha	-	-	C	A	missense_variant	PITA_000090448-RA	3641.EOY01333	6e-152	545	Streptophyta	-	GO:0003674,GO:0003824,GO:0004672,GO:0004674,GO:0005488,GO:0005515,GO:0005516,GO:0005575,GO:0005623,GO:0005886,GO:0006464,GO:0006468,GO:0006793,GO:0006796,GO:0006807,GO:0008150,GO:0008152,GO:0009987,GO:0016020,GO:0016301,GO:0016310,GO:0016740,GO:0016772,GO:0016773,GO:0019538,GO:0036211,GO:0043170,GO:0043412,GO:0044237,GO:0044238,GO:0044260,GO:0044267,GO:0044464,GO:0071704,GO:0071944,GO:0140096,GO:…	-	-	-	-	-	-	-	-	-	G-type lectin S-receptor-like serine threonine-protein kinase
tscaffold2585	315661	tscaffold2585_315661	BGC outlier	0.878037	-0.0473975	positive alpha	-	-	C	T	downstream_gene_variant,intergenic_region	PITAhm_001106-RA,PITAhm_001106-CHR_END	13333.ERN10223	2.2e-51	208.4	Streptophyta	-	GO:0003674,GO:0003824,GO:0004553,GO:0004557,GO:0005575,GO:0005576,GO:0005618,GO:0005623,GO:0007275,GO:0008150,GO:0009505,GO:0009605,GO:0009607,GO:0009620,GO:0009653,GO:0009909,GO:0009911,GO:0009965,GO:0010016,GO:0015925,GO:0016787,GO:0016798,GO:0030312,GO:0032501,GO:0032502,GO:0043207,GO:0044464,GO:0048046,GO:0048366,GO:0048367,GO:0048518,GO:0048580,GO:0048582,GO:0048731,GO:0048827,GO:0048831,GO:…	3.2.1.22	ko:K07407	ko00052,ko00561,ko00600,ko00603,map00052,map00561,map00600,map00603	-	R01101,R01103,R01104,R01194,R01329,R02926,R03634,R04019,R04470,R05549,R05961,R06091	RC00049,RC00059,RC00451	ko00000,ko00001,ko01000	-	-	alpha-galactosidase
scaffold43577.1	415829	scaffold43577.1_415829	BGC outlier	-0.86073	-0.0477051	negetive alpha	-	-	A	G	intron_variant	PITA_000014694-RA	218851.Aquca_014_00829.1	1.5e-41	177.2	Streptophyta	-	GO:0000981,GO:0000988,GO:0000989,GO:0001067,GO:0001076,GO:0001101,GO:0001134,GO:0001135,GO:0003674,GO:0003676,GO:0003677,GO:0003700,GO:0005488,GO:0005575,GO:0005622,GO:0005623,GO:0005634,GO:0006355,GO:0006357,GO:0006950,GO:0006952,GO:0008150,GO:0009605,GO:0009607,GO:0009620,GO:0009719,GO:0009725,GO:0009751,GO:0009832,GO:0009834,GO:0009889,GO:0009891,GO:0009893,GO:0009987,GO:0010033,GO:0010468,GO:…	-	ko:K09422	-	-	-	-	ko00000,ko03000	-	-	RNA polymerase II transcription regulator recruiting activity
scaffold44972	75701	scaffold44972_75701	BGC outlier	-0.831088	-0.048	negetive alpha	-	-	C	A	3_prime_UTR_variant	PITA_000042259-RA	28532.XP_010553739.1	1.4e-09	69.3	Brassicales	-	-	-	-	-	-	-	-	-	-	-	Ribosome biogenesis protein SLX9
C32136742	7516	C32136742_7516	BGC outlier	-0.982143	-0.0482092	negetive alpha	-	-	C	T	missense_variant	PITA_000087662-RA	13333.ERN01231	7.9e-92	344.7	Streptophyta	-	-	-	-	-	-	-	-	-	-	-	Major Facilitator Superfamily protein
tscaffold2709	5471	tscaffold2709_5471	BGC outlier	-0.882468	-0.0483184	negetive alpha	-	-	A	G	intron_variant	PITAhm_001200-RA	71139.XP_010028718.1	9.9e-73	280	Streptophyta	-	-	-	ko:K09422	-	-	-	-	ko00000,ko03000	-	-	RNA polymerase II transcription regulator recruiting activity
C32521892	68857	C32521892_68857	BGC outlier	-0.817406	-0.0483747	negetive alpha	-	-	A	C	downstream_gene_variant,intergenic_region	m.16423.path1,m.16423.path1-CHR_END	-	-	-	-	-	-	-	-	-	-	-	-	-	-	-	-
scaffold839317	432	scaffold839317_432	BGC outlier	0.741626	-0.0484643	positive alpha	-	-	A	C	intergenic_region	.	-	-	-	-	-	-	-	-	-	-	-	-	-	-	-	-
C32518110	45128	C32518110_45128	BGC outlier	-0.875382	-0.0484739	negetive alpha	-	-	C	A	intergenic_region	.	-	-	-	-	-	-	-	-	-	-	-	-	-	-	-	-
tscaffold185	184264	tscaffold185_184264	BGC outlier	-0.804057	-0.0488308	negetive alpha	-	-	C	G	intergenic_region	.	-	-	-	-	-	-	-	-	-	-	-	-	-	-	-	-
scaffold95111	64080	scaffold95111_64080	BGC outlier	0.784939	-0.0489533	positive alpha	-	-	A	C	intergenic_region	.	-	-	-	-	-	-	-	-	-	-	-	-	-	-	-	-
tscaffold8258	451004	tscaffold8258_451004	BGC outlier	-0.789021	-0.0489735	negetive alpha	-	-	C	T	3_prime_UTR_variant	PITA_000014161-RA	29760.VIT_04s0044g00580.t01	1.2e-212	745.7	Streptophyta	ACT7	GO:0003674,GO:0005198,GO:0005200,GO:0005575,GO:0005618,GO:0005622,GO:0005623,GO:0005634,GO:0005730,GO:0005737,GO:0005739,GO:0005829,GO:0005856,GO:0005886,GO:0005911,GO:0006950,GO:0006996,GO:0007010,GO:0007275,GO:0008150,GO:0009314,GO:0009416,GO:0009506,GO:0009507,GO:0009526,GO:0009532,GO:0009536,GO:0009570,GO:0009611,GO:0009628,GO:0009653,GO:0009719,GO:0009725,GO:0009733,GO:0009791,GO:0009845,GO:…	-	ko:K10355	-	-	-	-	ko00000,ko04812	-	-	cytoskeleton organization
tscaffold4715	18360	tscaffold4715_18360	BGC outlier	-0.985085	-0.0491929	negetive alpha	-	-	C	G	downstream_gene_variant,intergenic_region	PITA_000074995-RA,PITA_000074995-CHR_END	3649.evm.model.supercontig_1.305	2.5e-253	881.7	Brassicales	-	GO:0003674,GO:0003824,GO:0005215,GO:0005575,GO:0005623,GO:0005886,GO:0006810,GO:0007275,GO:0008150,GO:0009555,GO:0009653,GO:0009987,GO:0010208,GO:0010927,GO:0015399,GO:0015405,GO:0016020,GO:0016021,GO:0016043,GO:0016462,GO:0016787,GO:0016817,GO:0016818,GO:0016887,GO:0017111,GO:0022607,GO:0022804,GO:0022857,GO:0030198,GO:0031224,GO:0032501,GO:0032502,GO:0032989,GO:0042623,GO:0042626,GO:0043062,GO:…	-	ko:K05681	ko01523,ko02010,ko04976,map01523,map02010,map04976	-	-	-	ko00000,ko00001,ko02000,ko04090,ko04147	3.A.1.204	-	ABC transporter
scaffold107687.2	10239	scaffold107687.2_10239	BGC outlier	-0.545636	-0.0495294	negetive alpha	-	-	G	T	intergenic_region	CHR_START-PITA_000031257	-	-	-	-	-	-	-	-	-	-	-	-	-	-	-	-
scaffold695461	116240	scaffold695461_116240	BGC outlier	-0.810293	-0.0495874	negetive alpha	-	-	T	C	synonymous_variant	PITA_000042037-RA	13333.ERM99600	1.2e-107	396.7	Streptophyta	-	GO:0005575,GO:0005618,GO:0005622,GO:0005623,GO:0005737,GO:0005829,GO:0009505,GO:0030312,GO:0044424,GO:0044444,GO:0044464,GO:0071944	1.11.1.7	ko:K00430	ko00940,ko01100,ko01110,map00940,map01100,map01110	-	R00602,R02596,R03919,R04007,R07443	RC00034	ko00000,ko00001,ko01000	-	-	Belongs to the peroxidase family. Classical plant (class III) peroxidase subfamily
tscaffold4987	2093735	tscaffold4987_2093735	BGC outlier	0.612312	-0.0496342	positive alpha	-	-	A	G	intergenic_region	m.30451.path1-PITA_000001239	-	-	-	-	-	-	-	-	-	-	-	-	-	-	-	-
tscaffold4176	637295	tscaffold4176_637295	BGC outlier	0.676864	-0.0497597	positive alpha	-	-	G	A	intergenic_region	.	-	-	-	-	-	-	-	-	-	-	-	-	-	-	-	-
scaffold162240	23432	scaffold162240_23432	BGC outlier	-0.727755	-0.0498923	negetive alpha	-	-	C	T	intergenic_region	.	-	-	-	-	-	-	-	-	-	-	-	-	-	-	-	-
scaffold483469	84106	scaffold483469_84106	BGC outlier	-0.605793	-0.0500102	negetive alpha	-	-	A	G	downstream_gene_variant,intergenic_region	PITA_000031680-RA,PITA_000031680-CHR_END	3218.PP1S83_179V6.2	3.9e-55	221.5	Streptophyta	NF-YB3	GO:0000003,GO:0003006,GO:0003674,GO:0003700,GO:0003712,GO:0005575,GO:0005622,GO:0005623,GO:0005634,GO:0005737,GO:0006355,GO:0007275,GO:0008150,GO:0009314,GO:0009416,GO:0009628,GO:0009648,GO:0009791,GO:0009889,GO:0010228,GO:0010468,GO:0010556,GO:0019219,GO:0019222,GO:0022414,GO:0031323,GO:0031326,GO:0032501,GO:0032502,GO:0043226,GO:0043227,GO:0043229,GO:0043231,GO:0044424,GO:0044464,GO:0048571,GO:…	-	ko:K08065	ko04612,ko05152,ko05166,map04612,map05152,map05166	-	-	-	ko00000,ko00001,ko03000	-	-	protein heterodimerization activity
C32486766	49445	C32486766_49445	BGC outlier	0.773241	-0.0501981	positive alpha	-	-	C	A	downstream_gene_variant,intergenic_region	PITA_000064507-RA,PITA_000064507-CHR_END	3641.EOY21844	3.6e-23	114	Streptophyta	-	GO:0001101,GO:0003674,GO:0003676,GO:0003677,GO:0005488,GO:0005515,GO:0005575,GO:0005622,GO:0005623,GO:0005634,GO:0005737,GO:0006355,GO:0007275,GO:0008150,GO:0009314,GO:0009416,GO:0009628,GO:0009639,GO:0009640,GO:0009719,GO:0009725,GO:0009733,GO:0009735,GO:0009737,GO:0009739,GO:0009741,GO:0009791,GO:0009889,GO:0009890,GO:0009892,GO:0010033,GO:0010468,GO:0010556,GO:0010558,GO:0010605,GO:0010629,GO:…	-	-	-	-	-	-	-	-	-	Mini zinc finger protein
tscaffold7481	795225	tscaffold7481_795225	BGC outlier	-0.947989	-0.0502526	negetive alpha	-	-	C	A	synonymous_variant	PITAhm_003142-RA	3694.POPTR_0007s00200.1	7.3e-290	1003.4	fabids	MTHFR1	GO:0003674,GO:0003824,GO:0004489,GO:0005575,GO:0005622,GO:0005623,GO:0005737,GO:0005829,GO:0006730,GO:0008150,GO:0008152,GO:0009987,GO:0016491,GO:0016645,GO:0016646,GO:0044237,GO:0044281,GO:0044424,GO:0044444,GO:0044464,GO:0055114	1.5.1.20,3.6.4.12	ko:K00297,ko:K10901	ko00670,ko00720,ko01100,ko01120,ko01200,ko01523,ko03440,ko03460,map00670,map00720,map01100,map01120,map01200,map01523,map03440,map03460	M00295,M00377,M00414	R01224,R07168	RC00081	ko00000,ko00001,ko00002,ko01000,ko03032,ko03400	-	-	Methylenetetrahydrofolate reductase
tscaffold8575	158977	tscaffold8575_158977	BGC outlier	-0.900022	-0.0502719	negetive alpha	-	-	C	T	synonymous_variant	PITAhm_001023-RA	4432.XP_010279258.1	5.3e-155	554.3	Streptophyta	-	-	-	-	-	-	-	-	-	-	-	aldo-keto reductase
tscaffold5860	13504	tscaffold5860_13504	BGC outlier	-0.882329	-0.0503068	negetive alpha	-	-	G	A	3_prime_UTR_variant	PITA_000031198-RA	29760.VIT_12s0034g01370.t01	3.3e-146	525.4	Streptophyta	-	-	-	-	-	-	-	-	-	-	-	Protein RETICULATA-related
scaffold44972	75544	scaffold44972_75544	BGC outlier	-0.813558	-0.0503596	negetive alpha	-	-	C	A	splice_region_variant&intron_variant	PITA_000042259-RA	28532.XP_010553739.1	1.4e-09	69.3	Brassicales	-	-	-	-	-	-	-	-	-	-	-	Ribosome biogenesis protein SLX9
tscaffold6439	1138237	tscaffold6439_1138237	BGC outlier	-1.00856	-0.0506054	negetive alpha	-	-	G	A	intergenic_region	PITA_000000936-PITA_000000937	-	-	-	-	-	-	-	-	-	-	-	-	-	-	-	-
scaffold44972	75414	scaffold44972_75414	BGC outlier	-0.819449	-0.0508833	negetive alpha	-	-	A	G	synonymous_variant	PITA_000042259-RA	28532.XP_010553739.1	1.4e-09	69.3	Brassicales	-	-	-	-	-	-	-	-	-	-	-	Ribosome biogenesis protein SLX9
scaffold203512	101835	scaffold203512_101835	BGC outlier	-0.849047	-0.0509286	negetive alpha	-	-	G	A	downstream_gene_variant,intergenic_region	PITA_000032640-RA,CHR_START-PITA_000032640	218851.Aquca_001_00445.1	1.5e-101	377.9	Streptophyta	-	-	-	ko:K02140	ko00190,ko01100,ko04714,map00190,map01100,map04714	M00158	-	-	ko00000,ko00001,ko00002	3.A.2.1	-	Pentatricopeptide repeat-containing protein
scaffold223478	26232	scaffold223478_26232	BGC outlier	-0.866746	-0.0510154	negetive alpha	-	-	A	G	intergenic_region	.	-	-	-	-	-	-	-	-	-	-	-	-	-	-	-	-
tscaffold8193	256040	tscaffold8193_256040	BGC outlier	-0.951863	-0.0510813	negetive alpha	-	-	C	T	intron_variant	PITA_000024863-RA	218851.Aquca_016_00139.1	2.6e-12	80.1	Streptophyta	-	-	-	-	-	-	-	-	-	-	-	WD repeat-containing protein
scaffold90911	20393	scaffold90911_20393	BGC outlier	-0.80908	-0.0512619	negetive alpha	-	-	A	T	intergenic_region	.	-	-	-	-	-	-	-	-	-	-	-	-	-	-	-	-
C32486766	49481	C32486766_49481	BGC outlier	0.772157	-0.0515477	positive alpha	-	-	G	A	downstream_gene_variant,intergenic_region	PITA_000064507-RA,PITA_000064507-CHR_END	3641.EOY21844	3.6e-23	114	Streptophyta	-	GO:0001101,GO:0003674,GO:0003676,GO:0003677,GO:0005488,GO:0005515,GO:0005575,GO:0005622,GO:0005623,GO:0005634,GO:0005737,GO:0006355,GO:0007275,GO:0008150,GO:0009314,GO:0009416,GO:0009628,GO:0009639,GO:0009640,GO:0009719,GO:0009725,GO:0009733,GO:0009735,GO:0009737,GO:0009739,GO:0009741,GO:0009791,GO:0009889,GO:0009890,GO:0009892,GO:0010033,GO:0010468,GO:0010556,GO:0010558,GO:0010605,GO:0010629,GO:…	-	-	-	-	-	-	-	-	-	Mini zinc finger protein
scaffold121717	104718	scaffold121717_104718	BGC outlier	-0.839212	-0.0516874	negetive alpha	-	-	A	G	3_prime_UTR_variant	PITA_000032855-RA	29760.VIT_08s0040g03330.t01	8.7e-30	136.7	Streptophyta	-	-	-	-	-	-	-	-	-	-	-	Glycine-rich RNA-binding protein
scaffold203512	101771	scaffold203512_101771	BGC outlier	-0.83325	-0.0517551	negetive alpha	-	-	C	A	downstream_gene_variant,intergenic_region	PITA_000032640-RA,CHR_START-PITA_000032640	218851.Aquca_001_00445.1	1.5e-101	377.9	Streptophyta	-	-	-	ko:K02140	ko00190,ko01100,ko04714,map00190,map01100,map04714	M00158	-	-	ko00000,ko00001,ko00002	3.A.2.1	-	Pentatricopeptide repeat-containing protein
tscaffold130	325778	tscaffold130_325778	BGC outlier	0.971182	-0.0517634	positive alpha	-	-	C	T	intergenic_region	m.46407.path2-PITA_000008373	-	-	-	-	-	-	-	-	-	-	-	-	-	-	-	-
tscaffold9034	92149	tscaffold9034_92149	BGC outlier	-0.902583	-0.0518867	negetive alpha	-	-	A	G	synonymous_variant	PITA_000042062-RA	88036.EFJ15893	5.5e-50	205.7	Streptophyta	-	-	3.1.4.11	ko:K05857,ko:K14684,ko:K15111	ko00562,ko01100,ko04020,ko04070,ko04919,ko04933,map00562,map01100,map04020,map04070,map04919,map04933	M00130	R03332,R03435,R10952	RC00017,RC00425	ko00000,ko00001,ko00002,ko01000,ko02000,ko04131	2.A.29.18,2.A.29.23	-	Belongs to the mitochondrial carrier (TC 2.A.29) family
tscaffold6598	239240	tscaffold6598_239240	BGC outlier	-0.910027	-0.0519612	negetive alpha	-	-	C	G	intron_variant	PITAhm_002647-RA	13333.ERM93882	2e-74	285.8	Streptophyta	-	GO:0000981,GO:0000988,GO:0000989,GO:0001067,GO:0001076,GO:0001101,GO:0001134,GO:0001135,GO:0003674,GO:0003676,GO:0003677,GO:0003700,GO:0005488,GO:0005575,GO:0005622,GO:0005623,GO:0005634,GO:0006355,GO:0006357,GO:0008150,GO:0009719,GO:0009725,GO:0009739,GO:0009751,GO:0009753,GO:0009889,GO:0009987,GO:0010033,GO:0010468,GO:0010556,GO:0014070,GO:0019219,GO:0019222,GO:0030154,GO:0031323,GO:0031326,GO:…	-	ko:K09422	-	-	-	-	ko00000,ko03000	-	-	RNA polymerase II transcription regulator recruiting activity
scaffold903814	103488	scaffold903814_103488	BGC outlier	-0.872925	-0.0519612	negetive alpha	-	-	C	A	intergenic_region	PITA_000024109-CHR_END	-	-	-	-	-	-	-	-	-	-	-	-	-	-	-	-
scaffold685669.2	13492	scaffold685669.2_13492	BGC outlier	-0.843337	-0.0521929	negetive alpha	-	-	C	T	intergenic_region	.	-	-	-	-	-	-	-	-	-	-	-	-	-	-	-	-
tscaffold2250	828	tscaffold2250_828	BGC outlier	0.880865	-0.0523182	positive alpha	-	-	A	G	synonymous_variant	PITA_000036108-RA	88036.EFJ10683	2.2e-72	278.5	Streptophyta	-	GO:0000003,GO:0003006,GO:0003674,GO:0005488,GO:0005515,GO:0005575,GO:0005622,GO:0005623,GO:0005634,GO:0005737,GO:0005829,GO:0005852,GO:0006412,GO:0006413,GO:0006518,GO:0006807,GO:0007275,GO:0008150,GO:0008152,GO:0009058,GO:0009059,GO:0009743,GO:0009744,GO:0009790,GO:0009791,GO:0009793,GO:0009846,GO:0009856,GO:0009987,GO:0010033,GO:0010154,GO:0010467,GO:0016020,GO:0019538,GO:0022414,GO:0031369,GO:…	-	ko:K03249	ko03013,map03013	-	-	-	ko00000,ko00001,ko03012,ko04147	-	-	Component of the eukaryotic translation initiation factor 3 (eIF-3) complex, which is involved in protein synthesis of a specialized repertoire of mRNAs and, together with other initiation factors, stimulates binding of mRNA and methionyl-tRNAi to the 40S ribosome. The eIF-3 complex specifically targets and initiates translation of a subset of mRNAs involved in cell proliferation
scaffold59051.4	8671	scaffold59051.4_8671	BGC outlier	-0.790547	-0.052667	negetive alpha	-	-	A	T	3_prime_UTR_variant	PITA_000061764-RA	4432.XP_010264222.1	9.5e-80	303.5	Streptophyta	-	-	-	ko:K14571	ko03008,map03008	-	-	-	ko00000,ko00001,ko03009	-	-	PLATZ transcription factor
scaffold757604	179402	scaffold757604_179402	BGC outlier	-0.800506	-0.0527086	negetive alpha	-	-	A	G	intron_variant	PITA_000015329-RA	-	-	-	-	-	-	-	-	-	-	-	-	-	-	-	-
tscaffold813	3537071	tscaffold813_3537071	BGC outlier	-0.79364	-0.0531274	negetive alpha	-	-	T	C	downstream_gene_variant,intergenic_region	PITA_000000256-RA,PITA_000000256-PITA_000000257	4565.Traes_2BL_7C6E23A64.1	9e-101	373.6	Poales	-	GO:0003674,GO:0003824,GO:0008150,GO:0008152,GO:0009056,GO:0016787	-	-	-	-	-	-	-	-	-	alpha/beta hydrolase fold
scaffold871814	53595	scaffold871814_53595	BGC outlier	-0.842819	-0.0533108	negetive alpha	-	-	T	A	missense_variant	PITA_000067445-RA_circ	-	-	-	-	-	-	-	-	-	-	-	-	-	-	-	-
scaffold558780	75791	scaffold558780_75791	BGC outlier	0.864896	-0.0533974	positive alpha	-	-	T	A	downstream_gene_variant,intergenic_region	PITA_000030018-RA,CHR_START-PITA_000030018	13333.ERM94146	3.8e-159	568.5	Streptophyta	-	-	2.7.11.1	ko:K04733	ko04010,ko04064,ko04620,ko04621,ko04624,ko04722,ko05133,ko05140,ko05142,ko05145,ko05152,ko05162,ko05164,map04010,map04064,map04620,map04621,map04624,map04722,map05133,map05140,map05142,map05145,map05152,map05162,map05164	M00686	-	-	ko00000,ko00001,ko00002,ko01000,ko01001	-	-	Inactive receptor kinase
tscaffold2709	5597	tscaffold2709_5597	BGC outlier	-0.910386	-0.0534055	negetive alpha	-	-	G	T	intron_variant	PITAhm_001200-RA	71139.XP_010028718.1	9.9e-73	280	Streptophyta	-	-	-	ko:K09422	-	-	-	-	ko00000,ko03000	-	-	RNA polymerase II transcription regulator recruiting activity
tscaffold6598	239222	tscaffold6598_239222	BGC outlier	-0.88181	-0.0539253	negetive alpha	-	-	A	C	intron_variant	PITAhm_002647-RA	13333.ERM93882	2e-74	285.8	Streptophyta	-	GO:0000981,GO:0000988,GO:0000989,GO:0001067,GO:0001076,GO:0001101,GO:0001134,GO:0001135,GO:0003674,GO:0003676,GO:0003677,GO:0003700,GO:0005488,GO:0005575,GO:0005622,GO:0005623,GO:0005634,GO:0006355,GO:0006357,GO:0008150,GO:0009719,GO:0009725,GO:0009739,GO:0009751,GO:0009753,GO:0009889,GO:0009987,GO:0010033,GO:0010468,GO:0010556,GO:0014070,GO:0019219,GO:0019222,GO:0030154,GO:0031323,GO:0031326,GO:…	-	ko:K09422	-	-	-	-	ko00000,ko03000	-	-	RNA polymerase II transcription regulator recruiting activity
scaffold32204.2	55516	scaffold32204.2_55516	BGC outlier	-1.06532	-0.0539289	negetive alpha	-	-	C	G	intergenic_region	.	-	-	-	-	-	-	-	-	-	-	-	-	-	-	-	-
tscaffold8837	292718	tscaffold8837_292718	BGC outlier	0.852393	-0.0540037	positive alpha	-	-	A	G	synonymous_variant	PITAhm_002637-RA	42345.XP_008810630.1	3.8e-122	445.3	Liliopsida	-	GO:0003674,GO:0003824,GO:0005575,GO:0005622,GO:0005623,GO:0005737,GO:0006629,GO:0006720,GO:0008150,GO:0008152,GO:0008299,GO:0008610,GO:0009058,GO:0009507,GO:0009536,GO:0009987,GO:0016119,GO:0016120,GO:0016853,GO:0016859,GO:0042214,GO:0043226,GO:0043227,GO:0043229,GO:0043231,GO:0044237,GO:0044238,GO:0044249,GO:0044255,GO:0044424,GO:0044444,GO:0044464,GO:0046246,GO:0071704,GO:0090471,GO:1901576	5.2.1.12	ko:K15744	ko00906,ko01100,ko01110,map00906,map01100,map01110	M00097	R09655	RC02636	ko00000,ko00001,ko00002,ko01000	-	-	NnrU protein
scaffold60866.1	16542	scaffold60866.1_16542	BGC outlier	-0.958095	-0.0544043	negetive alpha	-	-	C	A	intergenic_region	.	-	-	-	-	-	-	-	-	-	-	-	-	-	-	-	-
scaffold836368	41721	scaffold836368_41721	BGC outlier	0.81379	-0.0548177	positive alpha	-	-	C	T	intergenic_region	.	-	-	-	-	-	-	-	-	-	-	-	-	-	-	-	-
tscaffold2709	5487	tscaffold2709_5487	BGC outlier	-0.918796	-0.0549854	negetive alpha	-	-	G	A	intron_variant	PITAhm_001200-RA	71139.XP_010028718.1	9.9e-73	280	Streptophyta	-	-	-	ko:K09422	-	-	-	-	ko00000,ko03000	-	-	RNA polymerase II transcription regulator recruiting activity
C32533298	13504	C32533298_13504	BGC outlier	0.702806	-0.0558113	positive alpha	-	-	G	T	intergenic_region	.	-	-	-	-	-	-	-	-	-	-	-	-	-	-	-	-
tscaffold1606	99490	tscaffold1606_99490	BGC outlier	0.695099	-0.0559941	positive alpha	-	-	G	T	intergenic_region	.	-	-	-	-	-	-	-	-	-	-	-	-	-	-	-	-
tscaffold2461	51811	tscaffold2461_51811	BGC outlier	-0.841467	-0.0562349	negetive alpha	-	-	A	G	intron_variant	PITA_000028737-RA	13333.ERN05269	2.2e-175	622.9	Streptophyta	-	-	1.3.3.6	ko:K00232	ko00071,ko00592,ko01040,ko01100,ko01110,ko01212,ko03320,ko04024,ko04146,map00071,map00592,map01040,map01100,map01110,map01212,map03320,map04024,map04146	M00087,M00113	R01175,R01279,R03777,R03857,R03990,R04751,R04754,R07888,R07892,R07896,R07934,R07950	RC00052,RC00076	ko00000,ko00001,ko00002,ko01000	-	-	Acyl-coenzyme A oxidase 4
tscaffold3345	524944	tscaffold3345_524944	BGC outlier	-0.814623	-0.0563258	negetive alpha	-	-	A	G	synonymous_variant	PITAhm_002989-RA	29760.VIT_08s0007g07070.t01	5.6e-235	820.5	Streptophyta	-	GO:0003674,GO:0003724,GO:0003824,GO:0004004,GO:0004386,GO:0005575,GO:0005622,GO:0005623,GO:0005634,GO:0005730,GO:0005737,GO:0005777,GO:0006139,GO:0006725,GO:0006807,GO:0008026,GO:0008150,GO:0008152,GO:0008186,GO:0009987,GO:0010501,GO:0016070,GO:0016462,GO:0016787,GO:0016817,GO:0016818,GO:0016887,GO:0017111,GO:0031974,GO:0031981,GO:0034641,GO:0042579,GO:0042623,GO:0043170,GO:0043226,GO:0043227,GO:…	3.6.4.13	ko:K11594	ko04622,ko05161,ko05203,map04622,map05161,map05203	-	-	-	ko00000,ko00001,ko01000,ko03019,ko03036,ko03041	-	-	DEAD-box ATP-dependent RNA helicase
tscaffold9137	55228	tscaffold9137_55228	BGC outlier	0.808563	-0.0564207	positive alpha	-	-	T	C	synonymous_variant	PITA_000007986-RA	4432.XP_010253016.1	3.3e-31	142.1	Streptophyta	-	GO:0005575,GO:0005622,GO:0005623,GO:0005634,GO:0005654,GO:0005737,GO:0008150,GO:0009966,GO:0010646,GO:0023051,GO:0031974,GO:0031981,GO:0043226,GO:0043227,GO:0043229,GO:0043231,GO:0043233,GO:0044422,GO:0044424,GO:0044428,GO:0044446,GO:0044464,GO:0048583,GO:0050789,GO:0050794,GO:0065007,GO:0070013,GO:1901796,GO:1902531	-	-	-	-	-	-	-	-	-	Tetratricopeptide repeat protein
tscaffold9162	15764	tscaffold9162_15764	BGC outlier	-0.810023	-0.0564962	negetive alpha	-	-	C	T	3_prime_UTR_variant	PITA_000031740-RA	-	-	-	-	-	-	-	-	-	-	-	-	-	-	-	-
tscaffold8910	44074	tscaffold8910_44074	BGC outlier	-0.950051	-0.0566445	negetive alpha	-	-	C	T	missense_variant	PITA_000057789-RA	3641.EOX92623	5.4e-87	327.8	Streptophyta	-	GO:0005575,GO:0005622,GO:0005623,GO:0005819,GO:0005856,GO:0015630,GO:0043226,GO:0043228,GO:0043229,GO:0043232,GO:0044422,GO:0044424,GO:0044430,GO:0044446,GO:0044464	-	ko:K16584	-	-	-	-	ko00000,ko03036	-	-	HAUS augmin-like complex subunit
tscaffold4254	76391	tscaffold4254_76391	BGC outlier	-0.986616	-0.0567122	negetive alpha	-	-	G	T	3_prime_UTR_variant	PITA_000007688-RA	13333.ERM99078	4.4e-157	561.6	Streptophyta	-	-	-	-	-	-	-	-	-	-	-	cytochrome P450
tscaffold2709	5211	tscaffold2709_5211	BGC outlier	-0.886075	-0.0567859	negetive alpha	-	-	C	A	intron_variant	PITAhm_001200-RA	71139.XP_010028718.1	9.9e-73	280	Streptophyta	-	-	-	ko:K09422	-	-	-	-	ko00000,ko03000	-	-	RNA polymerase II transcription regulator recruiting activity
scaffold298216.1	83600	scaffold298216.1_83600	BGC outlier	-0.974779	-0.0573392	negetive alpha	-	-	G	A	downstream_gene_variant,intergenic_region	PITA_000015797-RA,CHR_START-PITA_000015797	88036.EFJ17871	1.3e-93	350.1	Streptophyta	-	-	-	-	-	-	-	-	-	-	-	serine threonine-protein kinase
scaffold243249	35419	scaffold243249_35419	BGC outlier	-0.933411	-0.0575587	negetive alpha	-	-	T	C	missense_variant	PITA_000038683-RA	4113.PGSC0003DMT400045783	9.8e-35	153.3	asterids	-	GO:0003674,GO:0005488,GO:0005507,GO:0005575,GO:0005622,GO:0005623,GO:0005737,GO:0005739,GO:0006950,GO:0006970,GO:0008150,GO:0009507,GO:0009534,GO:0009535,GO:0009536,GO:0009579,GO:0009628,GO:0009651,GO:0016020,GO:0031976,GO:0031984,GO:0034357,GO:0042651,GO:0043167,GO:0043169,GO:0043226,GO:0043227,GO:0043229,GO:0043231,GO:0044422,GO:0044424,GO:0044434,GO:0044435,GO:0044436,GO:0044444,GO:0044446,GO:…	-	ko:K02267	ko00190,ko01100,ko04260,ko04714,ko04932,ko05010,ko05012,ko05016,map00190,map01100,map04260,map04714,map04932,map05010,map05012,map05016	M00154	-	-	ko00000,ko00001,ko00002	3.D.4.11,3.D.4.8	-	Cytochrome c oxidase
tscaffold7526	1093327	tscaffold7526_1093327	BGC outlier	-0.853945	-0.0576179	negetive alpha	-	-	T	C	downstream_gene_variant,intergenic_region	PITA_000003453-RA,PITA_000003453-PITA_000003454	13333.ERN08390	1.7e-64	253.1	Streptophyta	-	GO:0001101,GO:0002376,GO:0003674,GO:0003676,GO:0003723,GO:0003727,GO:0003729,GO:0005488,GO:0005575,GO:0005622,GO:0005623,GO:0005737,GO:0006950,GO:0006952,GO:0006955,GO:0008150,GO:0008187,GO:0008266,GO:0009266,GO:0009409,GO:0009507,GO:0009526,GO:0009532,GO:0009534,GO:0009535,GO:0009536,GO:0009570,GO:0009579,GO:0009628,GO:0009631,GO:0009719,GO:0009725,GO:0009737,GO:0009892,GO:0009894,GO:0009895,GO:…	-	ko:K11294	ko05130,map05130	-	-	-	ko00000,ko00001,ko03009,ko03036	-	-	29 kDa ribonucleoprotein
tscaffold6668	56643	tscaffold6668_56643	BGC outlier	-0.877991	-0.0578271	negetive alpha	-	-	A	C	3_prime_UTR_variant	PITA_000017289-RA	4432.XP_010257364.1	1.7e-56	227.3	Streptophyta	-	-	-	-	-	-	-	-	-	-	-	transcription factor
tscaffold4850	4242345	tscaffold4850_4242345	BGC outlier	-0.748377	-0.0578326	negetive alpha	-	-	C	T	3_prime_UTR_variant	PITA_000000201-RA	-	-	-	-	-	-	-	-	-	-	-	-	-	-	-	-
tscaffold6361	91917	tscaffold6361_91917	BGC outlier	0.811215	-0.057913	positive alpha	-	-	A	G	intergenic_region	.	-	-	-	-	-	-	-	-	-	-	-	-	-	-	-	-
tscaffold3288	230827	tscaffold3288_230827	BGC outlier	-0.931119	-0.0580125	negetive alpha	-	-	C	A	intergenic_region	CHR_START-PITA_000016697	-	-	-	-	-	-	-	-	-	-	-	-	-	-	-	-
scaffold312938.2	146873	scaffold312938.2_146873	BGC outlier	-0.785589	-0.0583589	negetive alpha	-	-	C	T	missense_variant,missense_variant	PITA_000036599-RA,PITA_000036600-RA	-	-	-	-	-	-	-	-	-	-	-	-	-	-	-	-
scaffold257957	31548	scaffold257957_31548	BGC outlier	-0.960883	-0.0585318	negetive alpha	-	-	C	G	3_prime_UTR_variant	PITA_000064486-RA	4555.Si022979m	3.4e-33	149.1	Poales	-	GO:0005575,GO:0005622,GO:0005623,GO:0005737,GO:0005739,GO:0008150,GO:0008152,GO:0043226,GO:0043227,GO:0043229,GO:0043231,GO:0044424,GO:0044444,GO:0044464,GO:0055114	1.13.11.19	ko:K10712	ko00430,ko01100,map00430,map01100	-	R02467	RC00404	ko00000,ko00001,ko01000	-	-	PCO_ADO
scaffold864740	10409	scaffold864740_10409	BGC outlier	-0.916824	-0.0588656	negetive alpha	-	-	T	G	intergenic_region	.	-	-	-	-	-	-	-	-	-	-	-	-	-	-	-	-
scaffold543422.1	40413	scaffold543422.1_40413	BGC outlier	-0.804871	-0.0589777	negetive alpha	-	-	A	C	intergenic_region	.	-	-	-	-	-	-	-	-	-	-	-	-	-	-	-	-
tscaffold4176	637231	tscaffold4176_637231	BGC outlier	0.708467	-0.0590172	positive alpha	-	-	A	C	intergenic_region	.	-	-	-	-	-	-	-	-	-	-	-	-	-	-	-	-
scaffold676002	75642	scaffold676002_75642	BGC outlier	0.568285	-0.0591398	positive alpha	-	-	C	G	3_prime_UTR_variant	PITA_000052400-RA	225117.XP_009362042.1	1.4e-176	625.9	fabids	-	-	4.2.2.2	ko:K01728	ko00040,ko02024,map00040,map02024	-	R02361,R06240	RC00049,RC00705	ko00000,ko00001,ko01000	-	-	Pectate lyase
tscaffold2485	188110	tscaffold2485_188110	BGC outlier	-0.885971	-0.059311	negetive alpha	-	-	C	G	intergenic_region	PITA_000026062-CHR_END	-	-	-	-	-	-	-	-	-	-	-	-	-	-	-	-
scaffold56367.1	9373	scaffold56367.1_9373	BGC outlier	-0.870919	-0.0593313	negetive alpha	-	-	T	G	intergenic_region	.	-	-	-	-	-	-	-	-	-	-	-	-	-	-	-	-
tscaffold6165	627252	tscaffold6165_627252	BGC outlier	-0.801232	-0.0596743	negetive alpha	-	-	A	T	synonymous_variant	PITAhm_001374-RA	218851.Aquca_026_00088.1	0	1142.9	Streptophyta	-	-	-	ko:K14319	ko03013,map03013	M00427	-	-	ko00000,ko00001,ko00002,ko03019	-	-	inosine-uridine preferring nucleoside hydrolase
scaffold149465.1	97397	scaffold149465.1_97397	BGC outlier	-0.955701	-0.0602289	negetive alpha	-	-	T	G	missense_variant	PITA_000031599-RA	4432.XP_010260208.1	1e-65	259.2	Streptophyta	-	-	-	-	-	-	-	-	-	-	-	longifolia
scaffold240737	44453	scaffold240737_44453	BGC outlier	-0.820891	-0.060435	negetive alpha	-	-	A	T	intergenic_region	.	-	-	-	-	-	-	-	-	-	-	-	-	-	-	-	-
scaffold695461	118716	scaffold695461_118716	BGC outlier	-0.819768	-0.0607528	negetive alpha	-	-	T	G	3_prime_UTR_variant	PITA_000042037-RA	13333.ERM99600	1.2e-107	396.7	Streptophyta	-	GO:0005575,GO:0005618,GO:0005622,GO:0005623,GO:0005737,GO:0005829,GO:0009505,GO:0030312,GO:0044424,GO:0044444,GO:0044464,GO:0071944	1.11.1.7	ko:K00430	ko00940,ko01100,ko01110,map00940,map01100,map01110	-	R00602,R02596,R03919,R04007,R07443	RC00034	ko00000,ko00001,ko01000	-	-	Belongs to the peroxidase family. Classical plant (class III) peroxidase subfamily
tscaffold4176	637687	tscaffold4176_637687	BGC outlier	0.700884	-0.0608725	positive alpha	-	-	C	G	intergenic_region	.	-	-	-	-	-	-	-	-	-	-	-	-	-	-	-	-
scaffold695461	116225	scaffold695461_116225	BGC outlier	-0.819119	-0.0609946	negetive alpha	-	-	C	T	synonymous_variant	PITA_000042037-RA	13333.ERM99600	1.2e-107	396.7	Streptophyta	-	GO:0005575,GO:0005618,GO:0005622,GO:0005623,GO:0005737,GO:0005829,GO:0009505,GO:0030312,GO:0044424,GO:0044444,GO:0044464,GO:0071944	1.11.1.7	ko:K00430	ko00940,ko01100,ko01110,map00940,map01100,map01110	-	R00602,R02596,R03919,R04007,R07443	RC00034	ko00000,ko00001,ko01000	-	-	Belongs to the peroxidase family. Classical plant (class III) peroxidase subfamily
tscaffold1783	119238	tscaffold1783_119238	BGC outlier	-0.687931	-0.0610058	negetive alpha	-	-	G	T	intron_variant	PITAhm_002554-RA	13333.ERN13697	5.9e-34	152.5	Streptophyta	-	GO:0003674,GO:0003676,GO:0003723,GO:0003729,GO:0005488,GO:0005575,GO:0005622,GO:0005623,GO:0005634,GO:0043226,GO:0043227,GO:0043229,GO:0043231,GO:0044424,GO:0044464,GO:0097159,GO:1901363	-	ko:K14398	ko03015,map03015	-	-	-	ko00000,ko00001,ko03019	-	-	cleavage and polyadenylation specificity factor subunit
scaffold625169	2164	scaffold625169_2164	BGC outlier	-0.930036	-0.061015	negetive alpha	-	-	T	C	intergenic_region	.	-	-	-	-	-	-	-	-	-	-	-	-	-	-	-	-
tscaffold4540	18661	tscaffold4540_18661	BGC outlier	-0.824723	-0.0610856	negetive alpha	-	-	A	G	downstream_gene_variant,intergenic_region	PITA_000061679-RA,CHR_START-PITA_000061679	-	-	-	-	-	-	-	-	-	-	-	-	-	-	-	-
tscaffold8845	71463	tscaffold8845_71463	BGC outlier	-0.941757	-0.0611295	negetive alpha	-	-	C	T	missense_variant	PITA_000036010-RA	3988.XP_002521461.1	6.8e-119	434.5	fabids	-	GO:0000075,GO:0000077,GO:0000151,GO:0000209,GO:0000731,GO:0005575,GO:0005622,GO:0005623,GO:0005634,GO:0005813,GO:0005815,GO:0005856,GO:0006139,GO:0006259,GO:0006281,GO:0006301,GO:0006464,GO:0006508,GO:0006511,GO:0006513,GO:0006725,GO:0006807,GO:0006950,GO:0006974,GO:0007154,GO:0007165,GO:0008150,GO:0008152,GO:0009056,GO:0009057,GO:0009058,GO:0009059,GO:0009314,GO:0009411,GO:0009416,GO:0009628,GO:…	-	ko:K11790	-	-	-	-	ko00000,ko04121	-	-	Denticleless protein homolog
scaffold895614	32667	scaffold895614_32667	BGC outlier	-0.83964	-0.061229	negetive alpha	-	-	C	T	missense_variant,upstream_gene_variant	PITA_000064898-RA,PITA_000064897-RA	3988.XP_002519912.1	9.8e-59	234.2	fabids	-	GO:0003674,GO:0003824,GO:0005575,GO:0005618,GO:0005622,GO:0005623,GO:0005737,GO:0005829,GO:0005886,GO:0005911,GO:0008150,GO:0009505,GO:0009506,GO:0009987,GO:0016020,GO:0016043,GO:0016787,GO:0016788,GO:0030054,GO:0030312,GO:0044424,GO:0044444,GO:0044464,GO:0045229,GO:0052689,GO:0052793,GO:0055044,GO:0071554,GO:0071555,GO:0071840,GO:0071944	3.1.1.98	ko:K19882	ko04310,map04310	-	R11202	RC00020,RC00041	ko00000,ko00001,ko01000	-	-	Hydrolyzes acetyl esters in homogalacturonan regions of pectin. In type I primary cell wall, galacturonic acid residues of pectin can be acetylated at the O-2 and O-3 positions. Decreasing the degree of acetylation of pectin gels in vitro alters their physical properties
tscaffold5507	175906	tscaffold5507_175906	BGC outlier	0.807324	-0.0615402	positive alpha	-	-	C	T	synonymous_variant	PITA_000006784-RA	13333.ERN06879	1.3e-173	616.3	Streptophyta	-	GO:0003674,GO:0003824,GO:0008150,GO:0008152,GO:0009056,GO:0016787	-	-	-	-	-	-	-	-	-	Carboxylesterase
scaffold476590.1	42849	scaffold476590.1_42849	BGC outlier	0.783592	-0.0616191	positive alpha	-	-	A	G	intergenic_region	.	-	-	-	-	-	-	-	-	-	-	-	-	-	-	-	-
scaffold606809.1	74130	scaffold606809.1_74130	BGC outlier	-0.871624	-0.0617305	negetive alpha	-	-	A	C	missense_variant	PITA_000042917-RA	88036.EFJ15613	3.4e-105	388.3	Streptophyta	-	GO:0005575,GO:0005622,GO:0005623,GO:0005737,GO:0005975,GO:0006950,GO:0006952,GO:0008150,GO:0008152,GO:0009058,GO:0009507,GO:0009526,GO:0009532,GO:0009534,GO:0009535,GO:0009536,GO:0009570,GO:0009579,GO:0009605,GO:0009607,GO:0009617,GO:0009719,GO:0009725,GO:0009735,GO:0009941,GO:0009987,GO:0010033,GO:0015977,GO:0015979,GO:0016020,GO:0016051,GO:0019253,GO:0019685,GO:0031967,GO:0031975,GO:0031976,GO:…	5.3.1.6	ko:K01807	ko00030,ko00710,ko01100,ko01110,ko01120,ko01130,ko01200,ko01230,map00030,map00710,map01100,map01110,map01120,map01130,map01200,map01230	M00004,M00007,M00165,M00167,M00580	R01056	RC00434	ko00000,ko00001,ko00002,ko01000	-	-	Ribose-5-phosphate isomerase
scaffold689623	34986	scaffold689623_34986	BGC outlier	0.855211	-0.0618194	positive alpha	-	-	C	A	missense_variant	PITA_000038176-RA	3656.XP_008448323.1	1.8e-50	205.7	fabids	-	GO:0000003,GO:0000049,GO:0003006,GO:0003674,GO:0003676,GO:0003723,GO:0003824,GO:0004812,GO:0004813,GO:0005488,GO:0005575,GO:0005622,GO:0005623,GO:0005737,GO:0005739,GO:0006082,GO:0006139,GO:0006396,GO:0006399,GO:0006400,GO:0006412,GO:0006418,GO:0006419,GO:0006518,GO:0006520,GO:0006725,GO:0006807,GO:0007275,GO:0008033,GO:0008150,GO:0008152,GO:0009058,GO:0009059,GO:0009451,GO:0009507,GO:0009532,GO:…	6.1.1.7	ko:K01872	ko00970,map00970	M00359,M00360	R03038	RC00055,RC00523	ko00000,ko00001,ko00002,ko01000,ko01007,ko03016	-	-	Catalyzes the attachment of alanine to tRNA(Ala) in a two-step reaction alanine is first activated by ATP to form Ala- AMP and then transferred to the acceptor end of tRNA(Ala). Also edits incorrectly charged tRNA(Ala) via its editing domain
C32316428	10860	C32316428_10860	BGC outlier	-0.85456	-0.0618429	negetive alpha	-	-	G	T	downstream_gene_variant,downstream_gene_variant,intergenic_region	PITA_000079361-RA,PITA_000079362-RA,PITA_000079362-CHR_END	4432.XP_010275207.1	6.9e-21	107.1	Streptophyta	-	-	3.4.19.12	ko:K11855	-	-	-	-	ko00000,ko01000,ko01002,ko04121	-	-	Belongs to the peptidase C19 family
tscaffold5860	60852	tscaffold5860_60852	BGC outlier	-0.897619	-0.0619857	negetive alpha	-	-	C	T	synonymous_variant	PITA_000031198-RA	29760.VIT_12s0034g01370.t01	3.3e-146	525.4	Streptophyta	-	-	-	-	-	-	-	-	-	-	-	Protein RETICULATA-related
scaffold28974	53830	scaffold28974_53830	BGC outlier	0.80657	-0.0622464	positive alpha	-	-	G	C	synonymous_variant	PITA_000032131-RA	3988.XP_002515034.1	8.9e-33	147.1	fabids	PSBY	GO:0005575,GO:0005622,GO:0005623,GO:0005737,GO:0008150,GO:0009314,GO:0009416,GO:0009507,GO:0009521,GO:0009523,GO:0009532,GO:0009533,GO:0009534,GO:0009535,GO:0009536,GO:0009570,GO:0009579,GO:0009628,GO:0009642,GO:0009644,GO:0009892,GO:0009987,GO:0010109,GO:0010205,GO:0016020,GO:0019222,GO:0019725,GO:0031323,GO:0031324,GO:0031976,GO:0031984,GO:0032991,GO:0034357,GO:0042548,GO:0042592,GO:0042651,GO:…	-	ko:K02723	ko00195,ko01100,map00195,map01100	-	-	-	ko00000,ko00001,ko00194	-	-	Photosystem II core complex proteins psbY
scaffold243249	35425	scaffold243249_35425	BGC outlier	-1.014	-0.0622915	negetive alpha	-	-	G	C	missense_variant	PITA_000038683-RA	4113.PGSC0003DMT400045783	9.8e-35	153.3	asterids	-	GO:0003674,GO:0005488,GO:0005507,GO:0005575,GO:0005622,GO:0005623,GO:0005737,GO:0005739,GO:0006950,GO:0006970,GO:0008150,GO:0009507,GO:0009534,GO:0009535,GO:0009536,GO:0009579,GO:0009628,GO:0009651,GO:0016020,GO:0031976,GO:0031984,GO:0034357,GO:0042651,GO:0043167,GO:0043169,GO:0043226,GO:0043227,GO:0043229,GO:0043231,GO:0044422,GO:0044424,GO:0044434,GO:0044435,GO:0044436,GO:0044444,GO:0044446,GO:…	-	ko:K02267	ko00190,ko01100,ko04260,ko04714,ko04932,ko05010,ko05012,ko05016,map00190,map01100,map04260,map04714,map04932,map05010,map05012,map05016	M00154	-	-	ko00000,ko00001,ko00002	3.D.4.11,3.D.4.8	-	Cytochrome c oxidase
C31804762	3350	C31804762_3350	BGC outlier	0.704582	-0.0625416	positive alpha	-	-	C	T	intergenic_region	.	-	-	-	-	-	-	-	-	-	-	-	-	-	-	-	-
tscaffold824	1227648	tscaffold824_1227648	BGC outlier	0.722012	-0.0625431	positive alpha	-	-	A	C	synonymous_variant	PITA_000001554-RA	4432.XP_010252900.1	1.9e-77	295	Streptophyta	UBC31	GO:0005575,GO:0005622,GO:0005623,GO:0005737,GO:0005773,GO:0043226,GO:0043227,GO:0043229,GO:0043231,GO:0044424,GO:0044444,GO:0044464	2.3.2.23	ko:K06689	ko04013,ko04120,ko04141,ko04624,map04013,map04120,map04141,map04624	-	-	-	ko00000,ko00001,ko01000,ko04121	-	-	protein modification by small protein conjugation
scaffold231355	13476	scaffold231355_13476	BGC outlier	0.68068	-0.0626113	positive alpha	-	-	C	A	intergenic_region	.	-	-	-	-	-	-	-	-	-	-	-	-	-	-	-	-
[truncated: 1,161 more rows]

## Sheet: Table S4
Table S4 GO enrichment of BGC-outlier-genes.
[truncated: 124 more rows]

## Sheet: Table S5
Table S5 KEGG enrichment of BGC-outlier-genes.
[truncated: 67 more rows]
